# Supplementary material for: Association study of six candidate genes with major depressive disorder in the North-Western population of Pakistan
Source: PLoS One. 2021 Aug 19;16(8):e0248454. doi: 10.1371/journal.pone.0248454 (PMC8376078; doi:10.1371/journal.pone.0248454)
Supplement: S1 Table — (XLSX) [file pone.0248454.s001.xlsx]

## Sheet: Sheet1
Depressed Mood	Feelings of Guilt	Suicide	Insomnia-Initial	Insomnia-Middle	Insomnia-Delayed	work & interest	Retardation	Agitation	Anxiety psyhic	anxiety somatic	Somatic Symptom GIT	Somatic-Symptoms-General	Genital symptom	Hypochondriasis	Weight Loss	Insight loss	Total	Gender	Age	Weight	Ethnic-Origin	Marital-Status	Education	Twin	Right/Left Hand	Occupation	Region	Urban/Rural	Drug Usage	Stressful life event	Diabeties	Onset of it	Heart Disease	Onset of it	HCV	Onset of it	Hypertention	Onset of it	Other Diseases	Onset of it
2	1	3	2	2	2	4	1	2	2	2	2	1	0	2	2	0	30	2	2	2	1	1	5	1	1	1			0	1	1	1	2	0	2	0	2	0	2	0
1	1	0	2	2	2	2	0	2	2	2	1	1	0	3	2	0	23	1	2	2	1	1	2	1	1	2			0	0	1	1	2	0	2	0	2	0	2	0
1	4	3	2	2	2	2	1	1	3	2	1	1	0	3	1	1	30	1	2	2	1	1	1	1	1	2			0	1	1	1	2	0	2	0	2	0	1	1
2	4	0	2	2	2	4	1	1	2	2	1	2	0	3	1	0	29	1	1	2	2	1	1	1	1	2			0	0	1	1	2	0	2	0	2	0	2	0
1	1	0	2	2	2	2	2	1	3	1	2	1	1	3	2	1	27	2	2	2	1	2	3	1	1	1			1	1	1	2	2	0	2	0	1	1	1	2
1	1	0	2	2	2	4	1	2	4	2	2	2	1	4	2	0	32	2	3	2	2	1	2	1	1	2			1	1	1	2	2	0	2	0	2	0	2	0
1	0	1	2	2	2	4	0	1	3	1	0	1	0	2	0	0	20	2	2	2	2	1	5	1	1	1			1	1	1	2	2	0	2	0	2	0	2	0
2	3	0	2	2	2	2	1	2	2	1	1	1	0	4	1	1	27	2	2	2	1	1	1	1	1	2			0	1	1	2	2	0	2	0	2	0	2	0
1	2	0	0	0	0	2	1	2	2	2	2	0	0	2	0	0	16	2	2	2	1	1	2	1	1	1			0	1	2	0	2	0	2	0	2	0	2	0
1	2	1	2	2	2	2	1	1	2	3	1	1	0	4	2	0	27	1	2	2	1	3	1	1	1	2			0	1	2	0	2	0	2	0	2	0	2	0
2	3	0	2	2	2	4	3	1	2	2	1	1	0	2	2	0	29	1	2	1	1	1	1	1	1	2			1	1	2	0	2	0	2	0	2	0	2	0
2	1	2	2	2	2	3	0	2	4	2	2	1	0	3	0	0	28	1	2	2	2	1	1	1	1	2			0	1	2	0	2	0	2	0	2	0	2	0
1	4	0	1	1	1	3	1	1	1	1	2	1	0	3	0	0	21	2	1	2	2	1	2	1	1	1			0	1	2	0	1	1	2	0	2	0	1	1
1	4	3	1	1	1	1	0	1	1	1	2	1	0	4	0	0	22	1	2	2	2	1	1	1	1	2			1	1	2	0	2	0	2	0	2	0	2	0
2	0	0	2	2	2	4	1	1	2	1	1	1	1	4	1	0	25	1	2	2	1	1	3	1	1	2			0	1	2	0	2	0	2	0	2	0	2	0
3	4	3	2	2	2	2	1	1	3	3	1	2	0	4	0	0	33	1	2	2	2	1	1	1	1	2			1	1	2	0	2	0	2	0	2	0	2	0
3	4	2	2	1	2	4	2	2	2	2	1	2	0	2	0	0	31	1	2	2	2	1	1	1	1	2			1	1	2	0	2	0	2	0	1	1	2	0
1	1	3	2	2	2	2	1	2	2	1	1	1	0	4	1	1	27	2	1	2	1	1	2	1	1	1			1	0	2	0	2	0	2	0	2	0	2	0
1	3	0	2	2	2	2	1	1	2	2	1	2	0	4	0	0	25	1	1	2	1	1	2	1	1	2			0	1	2	0	2	0	2	0	2	0	2	0
1	3	0	2	2	2	3	2	1	2	2	1	2	0	4	0	0	27	2	2	2	1	1	1	1	1	1			0	1	2	0	2	0	2	0	2	0	2	0
2	2	3	1	1	1	0	1	1	1	2	1	1	1	1	1	0	20	1	2	2	1	2	6	1	1	1			1	1	2	0	2	0	2	0	2	0	2	0
1	0	3	1	1	1	3	1	1	3	1	0	0	0	0	0	0	16	2	1	2	1	1	2	1	1	1			1	1	2	0	1	1	1	1	2	0	1	2
2	3	3	2	2	2	4	1	1	2	2	1	1	0	2	0	0	28	1	3	1	2	1	4	1	1	2			1	1	2	0	1	1	2	0	2	0	2	0
1	3	0	1	1	1	2	2	2	4	2	0	2	0	4	2	0	27	2	1	2	2	2	5	1	1	1			0	1	2	0	1	1	2	0	1	1	2	0
2	3	0	1	1	1	4	1	2	4	2	1	1	0	4	1	0	28	1	2	3	1	1	3	1	1	2			1	1	2	0	2	0	1	1	2	0	2	0
2	3	3	1	1	1	4	0	1	4	2	1	2	2	4	0	0	31	1	2	2	1	1	3	1	1	2			0	1	2	0	2	0	2	0	2	0	2	0
1	2	2	2	2	2	4	1	2	3	3	2	2	0	4	1	0	33	1	2	1	1	1	1	1	1	2			1	1	2	0	2	0	2	0	1	2	2	0
3	2	3	1	1	2	2	1	1	4	3	0	2	0	4	1	0	30	1	2	2	1	1	2	1	1	2			0	1	2	0	2	0	2	0	2	0	1	1
2	2	4	2	2	1	1	1	2	2	2	2	1	0	1	1	0	26	2	2	1	1	1	1	1	1	1			0	0	2	0	2	0	2	0	2	0	2	0
3	2	4	2	0	0	1	1	1	1	1	0	1	0	4	0	0	21	1	1	2	2	1	1	1	1	2			1	1	1	2	2	0	2	0	2	0	1	1
2	1	1	2	0	1	2	1	1	2	2	0	2	0	4	1	1	23	1	1	2	2	1	1	1	1	2			0	1	2	0	2	0	1	2	2	0	2	0
2	4	1	0	1	2	2	1	2	2	3	1	2	0	4	2	0	29	1	1	1	1	1	3	1	1	2			1	1	2	0	2	0	2	0	2	0	1	2
2	1	2	1	2	2	2	1	2	2	2	1	1	0	2	1	0	24	1	2	2	1	1	1	1	1	2			0	1	1	1	2	0	1	2	1	1	2	0
3	4	4	2	2	1	4	3	1	2	3	1	0	0	4	0	0	34	1	1	2	1	2	1	1	1	2			0	1	1	1	2	0	1	1	2	0	1	1
3	4	3	2	1	0	1	4	2	3	3	1	0	0	2	0	0	29	1	2	2	1	2	3	1	1	2			0	1	1	1	2	0	2	0	2	0	1	2
3	2	2	1	2	2	1	1	2	2	3	1	1	0	2	1	0	26	1	2	2	1	1	2	1	1	2			1	1	1	2	2	0	2	0	2	0	2	0
2	1	4	2	2	2	1	1	2	4	3	0	2	0	4	0	0	30	1	1	1	2	2	2	1	1	3			0	0	1	2	2	0	2	0	2	0	1	2
3	4	4	2	2	2	2	1	1	4	3	2	2	0	2	1	1	36	1	1	1	2	1	3	1	1	2			1	1	1	2	2	0	2	0	2	0	2	0
3	0	2	2	2	2	0	0	1	4	2	2	2	0	2	2	1	27	1	1	1	1	2	5	1	1	2			1	1	1	1	2	0	2	0	2	0	2	0
1	2	2	2	2	1	4	2	1	4	3	2	1	1	1	2	1	32	2	1	2	2	2	4	1	1	1			0	1	1	1	2	0	1	2	2	0	2	0
1	2	2	2	2	2	2	1	2	3	0	1	1	1	2	0	0	24	1	1	1	1	1	1	1	1	2			1	1	1	1	2	0	2	0	2	0	1	1
1	2	2	2	2	1	0	1	2	4	1	1	1	1	2	0	0	23	1	1	2	2	2	4	1	1	2			0	1	1	1	2	0	2	0	2	0	1	2
2	1	4	2	2	2	2	1	1	2	3	1	2	1	2	1	0	29	2	1	2	2	1	1	1	1	2			0	1	1	2	2	0	2	0	2	0	2	0
1	3	2	2	2	2	1	0	1	2	2	1	2	0	1	1	0	23	2	1	1	1	2	1	1	1	1			1	1	2	0	1	2	1	1	1	1	2	0
3	2	0	1	1	1	4	0	2	2	1	1	0	1	2	0	1	22	1	1	2	2	2	4	1	1	2			0	1	2	0	2	0	2	0	2	0	2	0
3	3	3	2	2	2	1	2	2	4	3	2	1	0	2	1	0	33	1	2	1	2	1	4	1	1	2			1	1	2	0	2	0	2	0	2	0	2	0
2	2	0	2	2	2	2	3	1	2	2	2	2	1	2	1	0	28	2	2	1	1	1	2	1	1	1			0	1	2	0	2	0	1	1	2	0	2	0
1	3	0	1	2	2	0	1	1	2	2	0	2	1	1	0	0	19	2	2	2	1	1	1	1	1	1			1	1	2	0	2	0	2	0	2	0	2	0
2	0	1	2	1	0	2	1	2	3	2	0	2	2	3	0	0	23	1	1	2	1	2	1	1	1	2			1	1	2	0	2	0	2	0	2	0	2	0
4	4	4	2	1	0	4	1	1	4	3	1	1	0	2	0	0	32	1	1	2	2	4	4	1	1	1			1	1	2	0	2	0	2	0	2	0	1	2
2	4	0	2	2	2	4	0	1	2	2	1	0	1	0	0	0	23	1	1	1	1	2	2	1	1	1			1	1	2	0	2	0	2	0	2	0	2	0
2	2	0	1	2	0	4	0	1	4	1	0	2	0	3	1	0	23	1	1	1	1	2	1	1	2	2			0	1	2	0	2	0	2	0	2	0	2	0
1	2	1	0	2	1	0	3	1	3	3	2	0	2	4	1	0	26	1	1	1	1	2	3	1	2	2			0	0	2	0	2	0	2	0	2	0	2	0
2	1	2	2	1	2	4	1	2	1	4	1	0	0	2	0	0	25	1	1	2	1	2	1	1	2	1			0	1	2	0	2	0	1	1	2	0	1	2
4	3	1	2	1	2	4	1	2	4	2	0	0	0	2	0	1	29	2	1	2	2	2	2	1	1	2			1	1	2	0	2	0	2	0	2	0	2	0
1	2	2	2	2	0	3	1	2	2	3	2	0	0	2	2	1	27	2	1	2	1	2	5	1	1	2			1	1	2	0	2	0	2	0	2	0	2	0
1	2	2	1	1	1	0	1	2	1	2	1	0	0	2	0	1	18	2	1	2	1	2	2	1	1	2			1	1	2	0	2	0	2	0	2	0	2	0
2	1	0	2	0	0	2	1	2	1	2	2	1	0	1	2	1	20	1	2	2	2	2	3	1	1	2			1	1	2	0	2	0	2	0	2	0	2	0
1	2	3	1	2	2	2	1	1	2	2	2	1	0	2	2	0	26	1	2	3	2	1	2	1	1	2			1	0	2	0	2	0	2	0	1	2	2	0
2	2	1	1	0	0	2	2	2	1	2	0	1	0	2	0	1	19	2	2	3	1	1	1	1	1	1			1	1	2	0	2	0	2	0	2	0	2	0
1	2	2	0	2	1	3	2	2	2	3	2	1	0	0	0	0	23	2	2	2	2	2	1	1	1	2			0	1	2	0	2	0	2	0	2	0	2	0
1	2	0	2	2	2	2	1	2	1	3	1	0	0	2	2	0	23	1	1	2	1	1	3	1	1	2			0	1	2	0	2	0	1	2	1	1	2	0
2	3	4	0	2	2	3	2	2	1	2	1	0	0	2	1	1	28	1	1	2	1	2	5	1	1	1			0	1	2	0	2	0	2	0	2	0	2	0
1	2	3	2	2	2	3	3	2	4	1	0	0	0	4	0	1	30	2	3	1	1	1	1	1	1	3			0	1	2	0	2	0	1	2	2	0	2	0
1	0	0	2	2	1	0	1	2	3	3	1	2	0	3	2	0	23	1	1	2	1	1	3	1	1	2			0	1	2	0	2	0	2	0	2	0	1	2
2	2	0	2	0	2	1	1	2	2	2	2	2	0	0	2	0	22	2	2	1	1	2	1	1	1	2			0	1	2	0	2	0	2	0	2	0	2	0
2	3	3	2	0	0	2	2	2	2	1	0	2	0	3	2	1	27	1	2	2	2	1	5	1	1	2			0	1	2	0	2	0	2	0	2	0	2	0
1	1	0	2	2	0	3	1	2	3	3	2	2	0	4	2	1	29	1	2	2	1	1		1	1	2			0	0	2	0	2	0	2	0	1	1	2	0
2	0	3	2	2	2	2	1	2	2	1	0	0	0	3	2	2	26	1	1	2	2	1	3	1	1	2			0	1	2	0	2	0	2	0	2	0	2	0
2	3	0	2	0	2	2	2	0	4	1	1	1	2	0	1	0	23	1	2	2	2	2	1	1	1	2			1	1	2	0	2	0	2	0	2	0	2	0
3	1	1	1	1	0	2	1	2	2	3	1	0	0	4	1	0	23	1	2	2	2	1	1	1	1	2			0	1	2	0	2	0	2	0	2	0	2	0
2	2	3	0	0	1	2	2	2	1	2	2	0	1	4	0	0	24	1	2	1	1	1	3	1	1	2			1	1	2	0	2	0	2	0	2	0	2	0
1	2	3	2	1	2	0	0	1	3	1	1	0	0	2	0	1	20	2	1	3	2	1	1	1	1	2			0	1	2	0	2	0	2	0	2	0	1	1
3	1	1	0	2	1	2	2	1	3	3	2	0	0	0	2	0	23	1	2	2	2	2	2	1	1	1			1	1	2	0	2	0	2	0	1	1	2	0
2	1	3	1	1	2	1	3	1	1	2	1	0	0	2	0	1	22	2	2	2	1	1	1	1	1	3			0	1	2	0	2	0	2	0	2	0	2	0
3	0	3	2	0	1	2	3	1	2	3	1	2	0	0	0	0	23	2	2	2	2	2	2	1	1	3			0	1	2	0	2	0	2	0	2	0	2	0
4	3	3	1	0	0	2	1	1	3	3	2	0	0	4	1	0	28	2	1	2	1	1	6	1	1	2			0	1	2	0	2	0	2	0	2	0	2	0
2	2	2	2	2	0	2	0	0	1	0	1	1	2	2	0	1	20	2	1	2	1	2	1	1	1	2			0	1	2	0	2	0	2	0	2	0	2	0
1	0	0	1	2	2	2	1	2	2	2	1	0	0	0	0	0	16	1	1	2	2	2	4	1	1	2			1	1	2	0	2	0	2	0	2	0	2	0
3	1	0	0	2	2	2	0	2	2	2	1	1	1	4	1	0	24	2	2	2	2	2	1	1	1	2			0	0	2	0	2	0	2	0	1	1	2	0
3	1	2	0	2	2	2	0	2	2	3	0	2	0	3	0	0	24	1	1	2	1	1	2	1	1	2			0	1	2	0	2	0	2	0	2	0	2	0
3	4	3	2	2	2	1	2	2	2	3	2	2	1	2	2	1	36	1	2	2	1	2	1	1	1	2			0	1	2	0	2	0	2	0	2	0	2	0
0	3	3	2	2	2	2	0	0	2	1	2	0	2	3	2	0	26	2	1	3	1	1	2	1	1	1			1	1	2	0	1	0	1	1	2	0	1	2
1	0	0	2	0	1	4	3	1	0	2	1	0	2	4	0	0	21	1	1	2	2	2	1	1	1	2			0	0	2	0	2	0	2	0	1	2	2	0
2	3	0	2	2	0	0	3	1	3	2	1	2	0	3	0	0	24	1	2	2	2	2	1	1	1	2			1	1	2	0	2	0	2	0	2	0	2	0
1	3	3	2	2	2	2	1	0	2	1	2	0	0	4	1	1	27	2	1	2	2	1	2	1	1	1			0	1	2	0	2	0	2	0	2	0	2	0
3	2	2	2	0	2	2	3	1	2	2	0	0	2	4	1	1	29	2	2	2	1	1	1	1	1	1			0	0	2	0	2	0	2	0	1	2	2	0
2	2	0	0	2	0	3	1	2	2	3	0	2	0	4	2	0	25	2	3	3	2	2	1	1	1	1			0	0	2	0	2	0	2	0	2	0	2	0
2	4	3	2	1	2	2	1	1	1	1	1	0	0	4	2	0	27	1	2	2	1	1	2	1	1	2			0	1	2	0	2	0	2	0	1	1	2	0
1	2	0	2	1	1	4	2	2	2	2	0	0	1	4	2	0	26	2	2	2	2	2	1	1	1	1			1	1	2	0	2	0	2	0	2	0	2	0
1	0	0	0	2	1	4	1	2	2	2	1	0	0	4	0	1	21	2	2	1	1	1	1	1	1	2			0	1	2	0	2	0	2	0	2	0	2	0
3	1	2	2	2	2	3	0	1	2	3	0	0	0	3	0	0	24	2	2	2	1	1	1	1	1	2			0	0	2	0	2	0	2	0	2	0	2	0
1	0	1	1	0	2	3	0	2	2	2	1	0	0	2	1	0	18	1	2	1	1	1	1	1	1	2			1	1	2	0	2	0	2	0	2	0	2	0
3	4	1	1	0	0	2	0	2	2	2	1	2	0	3	0	1	24	2	2	2	2	2	2	1	1	1			1	0	2	0	2	0	2	0	2	0	1	2
1	3	2	2	2	0	2	1	2	2	2	1	0	0	4	0	1	25	1	2	2	1	1	1	1	1	2			0	0	2	0	2	0	2	0	2	0	2	0
1	3	0	2	2	2	3	0	2	2	3	1	0	2	2	2	0	27	1	2	2	1	1	2	1	1	3			0	1	2	0	2	0	1	2	2	0	2	0
1	3	2	0	2	2	2	1	0	2	2	1	0	0	3	2	0	23	1	2	2	1	1	3	1	1	1			1	1	2	0	2	0	2	0	1	1	2	0
2	2	0	0	2	2	1	0	2	2	3	2	0	0	1	1	0	20	2	3	2	1	2	1	1	1	2			1	1	2	0	2	0	2	0	2	0	2	0
2	3	1	2	1	2	0	0	1	2	2	2	0	0	4	2	0	24	1	2	2	2	1	1	1	1	1			1	1	2	0	2	0	1	1	2	0	2	0
3	2	3	2	2	1	0	2	1	2	2	1	1	0	4	1	0	27	2	1	2	1	1	1	1	1	2			1	1	1	1	2	0	2	0	2	0	2	0
3	3	2	2	1	2	2	4	1	2	2	1	1	0	1	0	0	27	1	2	2	2	1	1	1	1	1			0	1	1	1	2	0	2	0	2	0	2	0
3	2	2	2	1	1	4	0	1	4	2	1	1	0	4	0	0	28	2	1	2	2	1	1	1	1	2			0	1	1	1	2	0	2	0	2	0	1	2
3	3	2	1	1	1	0	1	0	4	3	2	1	0	3	1	0	26	2	3	2	1	1	2	1	1	1			0	0	1	1	2	0	1	1	2	0	2	0
2	4	2	2	2	1	4	1	0	2	3	0	0	0	3	0	0	26	2	2	3	2	1	1	1	1	1			1	1	1	1	2	0	2	0	2	0	2	0
2	4	2	1	0	2	0	1	0	2	3	0	1	1	3	0	0	22	2	2	2	1	1	5	1	1	2			1	1	1	1	2	0	2	0	2	0	2	0
1	1	3	1	2	0	3	0	0	1	3	1	0	0	3	0	0	19	2	1	2	2	2	2	1	1	1			0	1	1	1	2	0	2	0	2	0	2	0
4	2	4	1	2	2	4	2	0	2	2	1	1	1	3	2	0	33	2	3	2	2	1	6	1	1	1			1	1	1	1	2	0	2	0	2	0	2	0
2	4	2	2	2	2	0	0	1	2	3	1	0	0	0	0	0	21	1	1	2	2	1	2	1	1	2			0	1	1	2	2	0	1	2	2	0	2	0
1	4	1	0	2	2	2	0	1	2	3	0	0	0	3	0	0	21	2	2	2	2	1	3	1	1	2			0	0	1	2	2	0	2	0	2	0	2	0
2	0	3	2	2	2	2	0	1	2	2	2	0	0	1	0	0	21	2	2	3	2	1	3	1	1	1			1	1	1	2	2	0	2	0	2	0	2	0
2	4	0	2	2	2	2	1	1	3	2	1	0	0	1	0	0	23	1	1	3	2	2	1	1	1	2			0	0	1	2	2	0	2	0	2	0	2	0
1	4	2	2	2	2	0	1	0	2	1	1	0	0	3	1	0	22	2	2	3	2	1	1	1	1	2			0	1	1	2	2	0	2	0	1	2	2	0
2	1	4	2	2	2	4	1	1	0	1	1	0	0	3	1	0	25	1	1	3	2	1	4	1	1	1			1	1	1	2	2	0	2	0	2	0	1	2
2	4	3	2	2	2	3	1	1	4	2	1	0	0	3	1	0	31	2	2	2	2	1	2	1	1	1			1	1	1	2	2	0	2	0	2	0	1	2
2	4	3	1	2	0	0	0	1	4	2	1	0	0	3	0	0	23	1	2	2	2	1	2	1	1	1			0	1	2	0	2	0	1	1	1	2	2	0
2	4	3	1	2	2	4	1	2	4	2	2	0	0	0	1	0	30	2	1	3	2	1	1	1	1	2			1	1	2	0	2	0	2	0	2	0	1	1
4	0	0	2	2	2	4	1	0	2	3	1	0	0	1	1	0	23	2	1	1	1	2	2	1	1	1			0	1	2	0	2	0	2	0	2	0	1	2
1	4	3	2	1	2	0	1	2	2	2	1	1	1	3	0	0	26	2	1	3	2	1	5	1	1	2			0	1	2	0	2	0	2	0	2	0	2	0
3	3	2	2	1	2	1	3	0	2	2	2	0	0	1	1	0	25	1	2	2	2	2	1	1	1	2			0	1	2	0	2	0	2	0	2	0	2	0
1	1	1	2	2	2	4	0	1	2	2	0	0	0	2	0	0	20	2	1	3	2	1	2	1	1	3			1	1	2	0	2	0	2	0	2	0	2	0
2	3	0	2	2	2	0	3	3	0	2	0	0	0	2	0	0	21	2	2	1	2	1	1	1	1	2			1	1	2	0	2	0	2	0	2	0	2	0
2	3	3	2	1	2	3	4	0	0	2	0	0	0	1	0	0	23	2	2	2	2	2	3	1	1	2			0	1	2	0	2	0	1	1	2	0	1	2
2	2	0	2	1	2	1	1	0	2	2	2	0	0	1	0	0	18	1	1	2	2	2	1	1	1	2			0	1	2	0	2	0	2	0	1	1	2	0
2	2	0	2	1	2	2	3	2	2	2	2	0	0	1	0	0	23	1	2	3	2	1	1	1	1	3			0	1	2	0	2	0	1	1	2	0	1	1
1	3	3	2	1	1	0	0	1	3	0	0	0	0	1	0	0	16	2	1	2	2	1	1	1	1	3			1	1	2	0	1	2	2	0	2	0	2	0
2	2	2	2	1	1	3	1	1	2	2	2	0	0	3	0	0	24	1	2	3	2	1	1	1	1	3			0	0	2	0	2	0	2	0	2	0	2	0
1	4	3	1	1	1	0	2	0	1	2	1	0	0	3	0	0	20	1	3	2	2	2	4	1	1	3			0	1	2	0	2	0	2	0	1	1	2	0
2	3	3	1	1	1	0	1	0	3	1	1	1	0	3	0	0	21	2	1	2	1	1	2	1	1	3			1	1	2	0	2	0	1	2	2	0	2	0
3	4	3	1	1	1	2	1	1	2	1	1	1	1	3	0	0	26	1	1	2	2	1	6	1	1	2			1	1	2	0	2	0	2	0	2	0	2	0
3	2	4	2	2	1	2	1	1	3	3	1	2	1	4	2	1	35	2	3	2	2	2	3	1	1	3			1	1	2	0	2	0	1	2	2	0	1	1
1	4	3	2	2	2	1	2	2	3	3	2	2	1	3	2	0	35	1	2	2	1	1	2	1	1	2			0	1	2	0	1	2	2	0	2	0	2	0
1	2	3	1	2	1	2	1	1	4	3	1	2	1	2	2	0	29	1	2	1	2	1	2	1	1	1			0	0	2	0	2	0	2	0	2	0	2	0
2	4	3	1	2	2	2	3	2	4	3	2	2	1	1	2	0	36	1	1	1	1	1	4	1	1	2			0	0	2	0	2	0	2	0	2	0	2	0
3	4	3	2	2	2	3	3	2	2	3	2	3	0	2	2	0	38	1	2	2	2	1	2	1	1	2			0	0	2	0	2	0	2	0	2	0	2	0
1	3	3	1	2	1	2	1	2	1	2	2	2	2	1	1	0	27	2	3	2	1	1	5	1	1	1			1	1	2	0	2	0	1	1	1	1	2	0
1	2	3	1	2	1	2	3	2	4	2	2	1	0	3	2	0	31	2	1	1	1	2	6	1	1	2			0	1	2	0	2	0	1	1	1	2	2	0
2	2	3	1	2	1	2	2	1	2	2	2	2	0	4	2	0	30	1	3	2	1	2	4	1	1	1			0	0	2	0	1	0	2	0	2	0	2	0
4	3	2	2	2	2	3	3	2	4	3	1	1	0	2	2	0	36	2	2	2	1	1	5	1	1	1			0	0	2	0	2	0	2	0	2	0	1	1
3	4	3	1	2	1	2	1	1	2	2	1	2	0	4	2	0	31	1	2	1	1	2	4	1	1	1			0	0	2	0	2	0	2	0	1	1	2	0
1	2	4	2	1	2	1	4	2	4	3	2	0	0	1	2	0	31	1	1	1	2	1	3	1	1	2			1	1	2	0	1	1	2	0	2	0	2	0
3	3	3	2	2	2	2	0	2	1	3	1	1	0	1	1	1	28	1	2	2	1	2	3	1	1	2			0	0	2	0	2	0	2	0	2	0	1	1
3	1	0	0	0	0	4	1	1	4	3	1	0	0	3	0	0	21	1	1	2	1	1	3	1	1	2			0	1	2	0	2	0	1	1	1	2	2	0
1	0	0	0	0	0	4	1	1	3	0	0	1	0	2	0	1	14	2	1	2	1	2	1	1	2	2			1	1	2	0	2	0	2	0	2	0	2	0
1	1	3	2	2	2	4	0	2	4	3	0	2	1	4	2	0	33	2	1	1	1	2	2	1	1	2			0	0	2	0	1	1	2	0	2	0	2	0
2	2	3	1	2	2	4	1	2	3	3	2	2	0	3	0	1	33	1	2	2	1	2	1	1	1	2			0	1	2	0	2	0	2	0	2	0	2	0
4	4	2	0	0	1	4	1	2	4	2	2	1	1	2	2	0	32	1	2	2	1	2	1	2	1	2			0	0	2	0	2	0	2	0	1	1	2	0
1	2	0	0	0	1	4	3	2	2	2	0	1	0	3	1	1	23	1	1	2	1	2	3	2	1	3			1	1	2	0	2	0	2	0	2	0	1	1
3	4	3	2	1	1	4	2	1	2	3	2	2	0	3	1	1	35	1	1	2	1	2	2	2	1	2			1	1	2	0	2	0	2	0	1	1	2	0
1	4	3	2	2	2	2	0	2	1	3	0	2	0	4	0	0	28	2	1	2	1	2	1	2	1	2			0	1	2	0	2	0	1	1	2	0	2	0
2	3	2	2	2	2	4	0	2	3	0	2	1	0	4	2	0	31	1	2	2	1	2	1	2	1	2			0	1	2	0	1	1	2	0	2	0	2	0
1	3	3	2	2	2	2	0	2	4	3	2	2	1	3	0	0	32	1	2	2	1	2	3	2	1	3			0	1	2	0	1	1	2	0	2	0	2	0
2	3	0	1	0	1	3	0	2	4	2	2	0	0	0	1	0	21	1	1	2	1	1	6	2	1	1			1	1	2	0	2	0	2	0	2	0	2	0
4	1	1	1	1	1	4	0	2	3	2	1	0	1	2	0	0	24	1	2	2	1	2	1	2	1	2			0	1	2	0	2	0	2	0	2	0	2	0
4	3	2	2	2	2	4	0	2	2	3	1	2	0	2	2	0	33	2	2	2	1	2	1	2	1	2			0	0	2	0	2	0	2	0	2	0	2	0
2	0	3	0	2	1	4	2	1	4	2	2	0	0	3	2	1	29	1	2	2	1	2	3	2	1	2			1	1	2	0	2	0	2	0	2	0	2	0
4	0	1	2	0	1	2	0	2	3	1	0	2	0	2	1	0	21	1	3	2	1	2	1	2	1	2			1	0	2	0	2	0	2	0	2	0	2	0
4	3	4	1	1	1	2	1	2	4	3	2	1	2	2	2	0	35	1	3	2	1	2	1	2	1	2			0	0	2	0	2	0	2	0	2	0	2	0
1	1	2	1	1	1	4	0	2	4	2	2	2	0	2	2	0	27	2	1	2	1	2	3	2	1	2			0	0	2	0	2	0	2	0	2	0	2	0
4	3	2	1	1	1	4	0	2	4	1	1	1	0	2	1	0	28	2	2	3	1	2	2	2	2	2			0	1	2	0	1	2	2	0	1	2	2	0
1	0	0	2	2	2	4	1	2	2	1	1	0	0	1	0	0	19	1	2	2	1	2	4	2	1	2			1	0	2	0	2	0	2	0	1	1	2	0
2	2	2	2	1	1	3	1	2	4	0	0	0	1	0	1	1	23	1	1	2	1	2	3	2	2	3			1	1	2	0	2	0	2	0	2	0	2	0
4	0	3	1	2	1	4	0	1	1	1	0	0	0	2	0	0	20	1	2	2	1	2	4	2	1	2			0	0	2	0	2	0	2	0	1	1	1	1
3	1	0	0	0	0	0	3	0	4	4	1	0	1	0	1	0	18	2	1	2	1	2	3	2	1	3			0	0	2	0	2	0	2	0	2	0	2	0
1	0	2	0	0	0	0	2	0	2	1	1	1	1	0	2	1	14	1	1	2	1	1	1	2	1	2			0	0	2	0	1	1	2	0	1	0	2	0
4	4	2	0	1	1	2	0	2	0	1	0	2	0	2	0	0	21	2	1	2	1	1	1	2	1	2			0	0	2	0	2	0	2	0	1	1	1	2
1	1	0	1	2	2	4	0	1	3	2	0	2	0	3	0	1	23	2	1	2	1	2	1	2	2	2			0	0	2	0	2	0	2	0	1	0	1	2
1	3	1	1	1	0	4	0	2	4	1	0	2	0	2	0	0	22	2	1	2	1	2	3	2	1	2			1	0	2	0	2	0	2	0	2	0	2	0
1	0	1	0	0	1	3	2	1	3	2	1	1	1	1	1	1	20	1	1	2	1	2	4	2	1	3			0	1	2	0	2	0	2	0	2	0	2	0
4	3	3	1	0	1	3	1	2	4	3	0	0	0	3	2	0	30	1	3	2	1	2	5	2	1	1			0	1	2	0	1	2	2	0	1	0	2	0
3	0	4	1	0	2	0	0	0	4	2	0	2	1	3	0	0	22	1	2	2	1	2	6	2	1	1			1	0	2	0	1	1	2	0	1	2	1	1
2	1	1	1	2	2	1	1	1	1	1	0	0	0	2	0	1	17	1	1	2	1	2	2	2	1	2			1	0	2	0	2	0	2	0	1	1	2	0
2	1	0	1	0	2	0	0	0	2	2	1	2	1	2	1	0	17	1	2	3	1	2	6	2	1	1			1	1	2	0	2	0	2	0	1	1	1	1
3	3	4	0	2	2	2	0	2	0	4	1	2	1	1	1	0	28	2	2	3	1	2	3	2	1	3			1	0	2	0	1	0	2	0	2	0	2	0
2	4	2	2	0	1	2	2	2	2	2	2	1	1	2	0	1	28	1	2	2	1	2	6	2	2	1			1	1	2	0	2	2	2	0	2	0	2	0
2	1	3	2	0	2	4	3	2	3	2	1	2	1	3	2	1	34	2	2	3	1	2	1	2	1	2			1	0	2	0	2	0	1	1	2	0	2	0
3	3	4	2	2	1	4	0	2	2	3	1	2	1	2	0	0	32	1	2	2	1	2	1	2	1	2			1	0	2	0	1	0	1	2	1	0	2	0
2	0	2	0	2	1	3	1	2	2	4	1	0	1	1	0	1	23	1	2	2	1	2	2	2	1	2			0	1	2	0	1	1	1	1	1	1	2	0
0	0	1	2	2	2	4	1	2	4	1	1	2	1	0	0	0	23	2	2	2	1	2	1	2	2	2			0	0	2	0	2	0	2	0	2	0	2	0
3	2	0	0	1	1	2	1	2	1	2	0	1	0	3	2	0	21	2	1	2	1	2	5	2	1	1			0	0	2	0	2	0	2	0	2	0	1	1
4	0	2	2	1	2	2	2	0	4	4	2	2	1	4	1	1	34	2	1	2	1	2	2	2	1	2			0	0	2	0	1	0	2	0	2	0	2	0
1	3	1	1	1	2	3	1	1	2	2	2	2	0	3	0	0	25	1	2	3	1	2	1	2	1	2			0	0	2	0	1	1	1	1	2	0	2	0
1	0	2	2	1	1	0	1	2	1	2	0	1	1	2	0	0	17	1	2	2	1	2	1	2	2	2			0	0	2	0	2	2	1	2	2	0	1	2
1	0	0	1	2	2	3	0	1	0	2	0	1	1	0	0	0	14	2	2	2	1	2	3	2	1	3			0	0	2	0	2	0	2	0	2	0	2	0
2	1	2	1	2	2	4	1	2	3	3	2	1	0	3	1	1	31	2	1	2	1	2	1	2	1	2			0	0	2	0	2	0	2	0	2	0	1	2
1	0	0	2	2	2	0	3	2	3	2	1	1	0	1	1	1	22	1	1	2	1	2	3	2	1	2			0	0	2	0	2	0	2	0	2	0	2	0
2	2	2	2	2	2	2	1	1	3	1	2	1	1	2	0	0	26	1	2	2	1	2	3	2	1	2			0	0	2	0	2	0	1	2	2	0	2	0
1	3	2	2	2	2	4	2	2	1	0	1	1	0	3	1	0	27	2	3	2	1	2	1	2	1	2			0	0	2	0	1	0	1	2	1	1	2	0
1	2	1	1	2	1	0	1	2	2	2	2	2	1	4	2	0	26	2	2	2	1	2	1	2	1	2			0	0	2	0	2	1	1	2	1	2	2	0
4	3	3	1	2	1	1	3	1	4	3	1	0	1	3	0	0	31	2	2	2	1	2	3	2	2	2			0	0	2	0	2	0	1	1	1	1	2	0
1	2	0	1	2	0	3	1	2	1	1	1	0	0	0	1	1	17	2	3	2	1	2	1	2	1	2			0	0	2	0	1	0	1	1	1	1	2	0
1	2	3	0	1	2	4	0	2	1	0	0	0	0	1	1	0	18	2	1	2	1	1	2	2	1	2			0	0	2	0	2	1	1	1	1	1	2	0
1	2	1	2	0	1	3	1	1	0	1	0	2	2	2	1	0	20	2	1	2	1	2	1	2	1	2			0	0	2	0	2	0	1	1	1	1	1	1
1	2	0	2	2	1	0	0	2	2	0	0	1	0	2	2	0	17	2	2	2	1	2	1	2	1	2			0	0	2	0	1	0	2	0	1	1	1	2
3	2	4	1	1	1	3	1	2	2	1	0	1	0	0	1	1	24	2	1	2	1	2	1	2	1	2			0	0	2	0	1	1	2	0	1	1	2	2
1	1	1	0	0	0	0	3	1	2	2	1	1	0	0	1	0	14	2	2	2	1	2	1	2	1	2			0	0	2	0	1	2	1	1	2	0	2	0
1	2	3	1	1	1	0	1	1	1	3	1	1	1	2	1	2	23	2	1	2	1	2	4	2	2	3			0	1	2	0	2	0	1	2	2	0	2	0
1	2	2	1	0	0	1	1	1	1	1	1	1	0	1	2	1	17	2	2	3	1	2	2	2	1	2			0	0	2	0	1	2	1	1	1	1	1	2
1	1	1	1	2	0	1	1	1	1	1	2	2	1	1	0	1	18	2	2	2	1	2	1	2	1	2			0	0	1	2	1	0	1	2	2	0	2	0
1	2	2	1	1	0	1	1	0	2	1	1	1	1	0	2	0	17	2	2	3	1	2	1	2	1	2			0	1	1	1	2	1	0	0	2	0	2	0
3	2	1	0	0	0	3	1	1	1	1	1	0	0	1	0	1	16	2	1	2	1	2	6	2	2	1			0	0	1	2	2	0	0	0	2	0	1	1
2	3	3	1	1	0	1	0	1	4	1	1	1	0	3	2	1	25	2	1	1	1	1	3	2	1	2			0	1	0	0	2	0	2	0	1	0	1	1
1	0	0	0	1	0	1	1	1	1	2	0	0	0	0	1	0	9	2	1	1	1	1	1	2	1	2			0	1	0	0	2	1	2	0	1	2	1	1
1	2	4	1	0	1	1	1	1	4	0	1	0	1	2	1	1	22	2	1	1	2	1	1	2	1	2			0	0	1	2	2	0	2	0	1	0	1	2
1	2	1	1	1	1	1	1	1	0	0	0	0	0	0	0	0	10	2	1	2	2	3	3	2	1	2			0	0	1	1	1	0	2	0	2	0	1	0
3	1	1	0	1	1	1	0	1	0	1	0	0	0	0	1	2	13	1	1	2	2	1	4	2	1	3			0	0	2	0	2	2	2	0	1	2	2	0
1	2	2	0	2	1	3	1	1	1	2	1	0	0	0	1	0	18	2	1	1	2	1	1	2	1	2			0	1	2	0	2	0	2	0	2	0	2	0
4	0	2	0	0	0	1	1	1	2	0	0	1	0	2	1	1	16	1	2	2	2	3	4	2	1	3			0	0	2	0	1	0	2	0	2	0	2	0
1	2	1	2	1	1	1	0	1	1	0	0	0	1	1	0	0	13	1	1	2	2	1	1	2	1	2			0	1	2	0	2	2	1	1	2	0	1	2
1	2	2	0	0	1	1	2	0	1	0	1	0	0	1	0	0	12	1	1	2	2	1	4	2	1	3			0	0	2	0	2	0	1	2	2	0	1	1
1	3	3	0	0	0	1	1	1	1	0	0	0	2	2	1	0	16	2	2	2	2	2	1	2	1	2			0	1	2	0	2	0	1	1	2	0	2	0
4	3	1	1	0	0	4	2	1	2	1	1	1	0	1	0	1	23	2	2	2	2	3	3	2	1	2			0	0	2	0	2	0	1	1	2	0	2	0
2	2	1	2	0	2	2	1	1	1	4	2	2	0	3	1	0	26	2	1	2	2	2	4	2	1	3			0	1	2	0	2	0	1	2	2	0	1	1
3	1	3	1	1	1	1	0	2	2	1	1	2	0	0	1	0	20	2	2	2	2	1	1	2	1	2			0	0	2	0	2	0	2	0	1	1	1	2
2	2	1	0	0	0	3	1	2	1	0	0	1	0	1	2	0	16	1	1	2	1	2	3	2	1	2			0	0	2	0	2	0	2	0	2	0	1	1
1	2	4	0	2	2	1	3	1	2	2	2	1	0	3	1	0	27	2	2	2	1	2	1	2	1	2			0	1	2	0	2	0	2	0	2	0	2	0
4	4	0	0	2	1	2	0	1	1	1	0	2	1	1	1	0	21	1	2	2	1	2	1	2	1	2			0	0	2	0	2	0	2	0	2	0	2	0
1	1	0	2	0	0	1	1	1	2	2	1	1	0	0	0	1	14	1	2	2	1	2	4	2	1	3			0	0	2	0	2	0	1	1	2	0	2	0
0	0	0	1	1	1	2	2	1	0	0	0	1	0	3	1	1	14	1	2	2	1	2	4	2	1	3			0	0	2	0	2	0	1	2	2	0	1	1
3	3	2	2	2	1	4	2	2	1	1	1	2	1	2	0	2	31	2	3	2	1	2	1	2	1	2			0	0	2	0	1	0	1	2	2	0	1	1
1	4	1	1	1	1	2	1	1	2	2	0	0	0	2	1	1	21	2	1	2	1	1	3	2	1	2			0	0	2	0	2	0	1	1	1	0	1	0
3	3	0	2	1	1	1	3	0	1	1	1	2	0	0	1	0	20	2	2	2	1	2	1	2	1	2			0	0	1	2	2	2	2	0	1	1	2	0
1	2	1	0	0	0	0	1	0	1	2	1	0	0	0	1	0	10	1	2	2	1	2	1	2	1	2			0	0	2	0	2	0	1	1	2	0	1	2
1	3	3	2	1	1	2	0	2	1	3	0	1	0	1	0	0	21	1	2	2	1	2	2	2	1	2			0	0	2	0	2	0	1	1	2	0	2	0
1	2	1	1	1	1	4	1	1	4	1	1	1	0	3	0	1	24	2	1	2	1	1	4	2	1	2			0	1	2	0	2	0	1	1	2	0	1	1
1	3	1	2	1	0	1	1	1	1	1	1	1	0	1	1	1	18	1	1	2	1	1	5	2	1	1			0	0	2	0	2	0	1	1	2	0	2	0
1	2	2	1	2	1	2	1	1	1	0	1	1	0	2	1	0	19	2	1	1	1	1	1	2	1	2			0	0	2	0	2	0	1	1	2	0	2	0
3	2	1	2	2	1	0	2	1	1	4	1	1	0	0	1	0	22	2	1	2	2	1	2	1	1	2			0	0	2	0	2	0	1	1	2	0	1	1
1	1	0	2	0	1	2	0	2	2	1	1	1	1	3	0	1	19	2	2	1	2	2	1	1	1	2			0	0	2	0	2	0	1	1	2	0	2	0
3	1	0	1	0	0	1	0	2	4	2	1	0	1	1	2	1	20	2	1	1	2	1	1	1	1	2			0	0	2	0	1	0	1	1	2	0	2	0
1	3	2	0	2	1	0	1	1	1	1	0	1	0	2	1	0	17	2	2	2	2	2	2	2	1	2			0	1	2	0	2	0	1	1	1	1	2	0
4	2	1	2	1	1	1	1	1	0	1	2	1	0	0	1	0	19	2	1	2	2	2	1	2	1	2			0	0	2	0	2	0	1	1	2	1	1	1
1	0	0	0	2	1	0	0	1	1	1	0	1	0	0	2	1	11	2	1	2	2	2	3	2	1	2			0	0	2	0	2	2	1	1	2	0	2	0
1	0	1	1	0	2	1	1	2	4	1	0	1	2	0	1	0	18	2	2	1	2	1	2	2	1	2			0	1	2	0	2	0	2	0	2	0	2	0
1	2	1	1	1	1	0	1	1	0	2	1	1	0	2	0	1	16	2	2	1	2	2	1	2	1	2			0	0	2	0	2	0	2	0	2	0	1	1
0	4	2	2	2	1	0	0	1	2	0	1	2	0	3	0	1	21	2	1	2	2	2	2	2	1	2			0	0	2	0	2	0	2	0	2	0	2	0
1	2	2	1	1	2	0	0	0	0	1	1	0	0	0	0	0	11	2	2	2	2	2	1	2	1	2			0	0	2	0	2	0	2	0	2	0	2	0
2	1	3	1	1	0	1	1	1	1	1	1	0	0	0	0	1	15	2	1	2	2	2	1	2	1	2			0	0	2	0	2	0	2	0	1	0	2	0
1	0	0	0	0	2	2	1	1	2	2	1	1	0	0	1	1	15	2	1	2	2	2	2	2	1	2			0	0	2	0	1	0	2	0	2	0	1	2
3	2	3	0	0	2	0	1	1	1	3	1	2	0	0	0	0	19	2	1	1	1	1	2	2	1	2			0	0	2	0	2	0	2	0	2	0	2	0
1	2	0	1	2	2	2	1	1	4	1	1	1	0	3	0	0	22	2	1	2	1	1	3	2	1	2			0	0	2	0	2	0	2	0	2	0	2	0
2	2	2	0	0	0	1	2	1	1	2	0	1	0	1	0	1	16	2	2	2	1	2	1	2	1	2			0	0	2	0	2	2	2	0	2	0	2	0
2	3	0	1	1	2	4	1	1	4	1	1	1	0	3	0	1	26	2	2	2	1	2	3	2	1	2			0	0	2	0	1	0	2	0	2	0	2	2
1	1	2	0	1	1	0	2	0	2	2	0	1	0	1	1	1	16	2	1	1	1	2	1	2	1	2			0	0	2	0	1	0	2	0	1	0	1	2
1	1	1	0	1	0	2	1	1	1	0	1	1	0	0	1	2	14	2	2	2	1	2	6	2	1	1			0	0	2	0	2	0	2	0	1	1	2	0
3	2	1	1	1	2	1	1	1	1	3	0	1	0	3	0	0	21	2	2	3	1	2	1	2	1	2			0	0	2	0	2	2	2	0	2	0	1	1
1	2	2	1	2	0	2	1	2	1	1	1	1	0	0	2	1	20	2	1	2	1	1	6	2	1	1			0	0	2	0	2	0	2	0	1	0	2	0
1	0	1	2	2	0	4	2	1	2	2	0	1	0	3	0	2	23	2	2	2	1	2	1	2	1	2			0	0	2	0	2	2	2	0	2	0	2	0
1	1	0	1	0	0	4	1	1	2	0	1	1	0	1	0	1	15	1	1	2	1	1	2	2	1	2			0	0	2	0	2	0	2	0	2	0	1	2
1	3	2	1	1	1	1	2	1	2	2	0	1	0	3	1	0	22	2	1	2	1	1	4	2	1	3			0	1	2	0	2	0	2	0	2	0	1	1
2	2	2	2	2	2	2	2	1	1	2	1	1	0	0	0	2	24	2	2	2	1	2	1	2	1	2			0	0	2	0	1	0	2	0	1	0	2	2
2	0	1	1	0	0	2	1	1	1	1	1	0	1	0	2	0	14	2	2	2	1	2	2	2	1	2			0	0	2	0	2	2	2	0	1	2	1	2
1	2	3	0	0	0	1	1	2	2	0	0	0	1	3	1	2	19	1	1	2	1	2	2	2	1	2			0	1	2	0	2	0	1	1	1	1	2	0
3	2	0	1	0	2	2	1	2	0	2	1	1	0	0	1	0	18	1	2	2	1	2	4	2	1	3			0	0	2	0	2	0	1	2	2	0	2	0
1	0	2	1	0	0	2	0	1	4	1	0	0	0	3	2	0	17	2	2	2	1	2	1	2	1	1			0	0	2	0	2	1	2	0	2	0	2	0
1	1	3	0	0	2	0	2	1	1	1	1	1	0	0	1	0	15	1	1	2	1	2	4	2	1	3			0	1	2	0	1	0	2	0	2	0	2	0
4	2	3	1	1	0	4	2	2	2	2	0	1	0	3	0	1	28	2	2	2	1	2	1	2	1	2			0	0	2	0	2	0	2	0	2	0	2	0
1	0	0	1	0	0	2	1	1	4	1	1	1	0	0	0	1	14	1	1	2	1	2	2	2	1	2			0	0	2	0	2	0	2	0	2	0	2	0
1	2	1	1	1	2	4	1	1	2	0	0	1	0	2	2	1	22	2	2	2	1	2	2	2	1	2			0	0	2	0	2	2	2	0	1	0	2	0
1	1	3	2	2	2	2	1	2	2	2	1	1	0	2	0	1	25	2	2	2	1	2	1	2	1	2			0	1	2	0	2	0	2	0	2	0	1	2
1	2	2	2	1	2	2	1	0	2	1	1	2	0	0	1	0	20	2	1	2	1	3	4	2	1	3			0	1	2	0	1	0	2	0	2	0	2	0
4	3	3	2	2	0	2	1	1	1	2	1	2	0	0	2	1	27	2	2	2	1	2	1	2	1	2			0	0	2	0	1	0	2	0	2	0	2	0
2	3	2	0	1	0	2	1	2	2	2	2	1	2	2	0	1	25	1	1	2	1	2	1	2	1	2			1	0	2	0	2	0	2	0	2	0	2	0
4	1	3	0	1	2	4	1	2	4	2	1	2	0	1	2	2	32	1	2	2	1	3	3	2	1	2			1	0	2	0	1	2	2	0	2	0	2	0
1	1	0	1	1	1	0	0	2	2	1	1	0	0	1	1	1	14	2	1	2	1	1	2	2	1	2			1	1	2	0	2	0	2	0	2	0	2	0
1	2	0	0	1	1	1	1	1	1	2	0	1	0	1	1	0	14	1	3	2	1	2	1	2	1	2			0	0	2	0	2	0	2	0	2	2	2	0
1	3	2	0	0	0	0	1	1	2	1	2	0	0	0	2	0	15	2	1	2	1	1	4	2	1	3			0	0	2	0	2	0	2	0	2	0	1	1
1	2	1	2	1	0	2	1	2	1	2	1	1	1	1	1	1	21	1	2	2	1	4	4	2	1	1			0	0	2	0	2	1	2	0	1	2	2	0
2	3	3	1	1	0	2	0	1	2	1	1	1	0	1	0	0	19	2	3	3	1	2	1	2	1	2			0	0	2	0	2	0	1	1	2	2	2	0
1	0	1	0	1	0	2	0	2	1	2	1	1	1	1	0	0	14	1	1	2	1	2	3	2	1	2			0	0	2	0	0	0	1	1	2	0	2	0
1	2	2	2	1	1	4	0	2	2	2	1	1	1	1	0	0	23	1	2	2	1	2	1	2	1	2			0	1	2	0	0	0	2	0	2	0	1	2
4	2	0	1	0	2	4	0	2	1	0	1	1	0	1	1	0	20	2	3	2	1	4	1	2	1	2			1	1	2	0	2	0	2	0	1	1	2	0
1	0	3	1	0	2	2	0	1	1	2	1	0	0	1	1	0	16	1	2	3	1	2	6	2	1	1			1	0	2	0	2	0	2	0	2	0	0	0
2	3	0	1	1	0	3	1	1	1	0	1	1	1	0	1	1	18	2	3	2	1	2	1	2	1	2			0	1	2	0	2	0	2	0	1	0	0	0
1	1	2	1	0	0	2	1	2	3	2	1	0	0	2	1	1	20	1	3	2	1	2	1	2	1	2			0	0	2	0	2	2	2	0	1	0	0	2
1	3	1	1	1	0	1	0	2	1	1	1	0	0	1	1	0	15	2	2	3	1	2	3	2	1	1			1	1	1	2	2	0	2	0	2	0	1	1
4	3	3	0	1	1	0	2	1	3	2	0	1	0	2	1	1	25	1	2	2	1	3	1	2	1	2			0	1	2	0	2	1	2	0	2	0	1	2
1	0	2	2	1	0	3	2	0	1	2	0	0	0	2	0	1	17	2	3	2	1	2	2	2	1	2			0	0	2	0	2	0	2	0	1	2	1	2
2	0	3	2	1	0	1	2	1	3	3	2	1	0	1	1	0	23	2	1	2	1	1	3	2	1	2			0	1	2	0	2	0	2	0	1	1	1	1
1	3	0	1	0	1	2	0	0	1	3	1	0	0	2	1	0	16	1	2	2	1	2	1	2	1	2			1	1	2	0	2	0	2	0	1	2	1	2
2	3	1	0	0	0	4	2	1	2	2	0	1	0	2	1	1	22	1	2	3	1	2	1	2	1	2			1	1	2	0	2	0	2	0	2	0	1	1
4	0	3	0	2	1	3	1	0	2	0	0	0	1	1	0	0	18	1	2	2	1	2	5	2	1	1			1	1	2	0	2	0	2	0	2	0	1	2
2	4	2	2	1	1	2	1	2	0	2	1	1	0	2	1	1	25	2	1	2	1	1	5	2	1	1			1	1	2	0	2	0	2	0	2	0	1	1
1	0	1	0	1	0	1	1	2	4	1	2	1	0	2	2	0	19	1	2	2	1	2	1	2	1	2			1	0	2	0	2	0	2	0	2	0	1	1
1	1	1	0	1	1	2	1	2	1	3	0	1	0	2	2	1	20	1	1	1	1	1	2	2	1	2			1	1	2	0	2	0	2	0	2	0	1	1
1	1	2	1	1	1	2	1	1	4	1	1	2	1	2	1	0	23	2	1	2	1	1	4	2	1	3			0	1	2	0	2	0	1	1	2	0	1	1
2	4	0	1	1	0	0	0	1	2	2	1	0	1	2	0	0	17	1	1	2	1	2	3	2	1	2			0	1	2	0	2	0	2	0	2	0	1	2
2	2	0	0	1	0	2	0	1	4	1	0	0	0	0	1	0	14	1	1	2	1	2	2	2	1	2			0	1	2	0	1	2	2	0	2	0	2	0
1	0	0	2	2	2	0	4	1	3	3	2	2	2	3	1	0	28	1	1	2	1	2	5	2	1	2			0	1	2	0	2	0	1	0	2	0	2	0
2	1	0	2	2	0	2	1	1	1	4	1	2	0	4	0	0	23	1	1	1	1	2	1	2	1	2			0	1	2	0	1	1	2	0	2	0	2	0
4	4	2	2	2	1	4	1	2	4	3	0	2	0	2	0	0	33	2	1	2	2	2	2	2	1	2			0	1	2	0	2	0	2	0	2	0	2	0
4	4	2	1	1	2	4	1	2	4	4	2	2	0	4	2	1	40	2	1	2	1	2	1	2	1	2			0	0	2	0	2	0	2	0	1	1	1	1
4	3	2	2	2	2	4	3	2	3	4	1	2	0	4	2	1	41	2	1	2	1	2	1	2	1	3			1	0	1	1	1	1	2	0	1	2	1	2
4	3	0	2	2	2	4	2	2	3	4	2	2	0	2	2	1	37	1	2	2	2	1	1	2	1	2			1	1	2	0	2	0	2	0	2	0	2	0
4	4	4	2	2	2	0	2	2	4	4	2	2	0	4	2	1	41	1	2	2	2	1	2	2	2	2			1	0	2	0	2	0	1	2	1	2	2	0
2	2	1	0	0	0	4	1	1	1	2	0	1	0	2	0	0	17	2	2	2	1	2	1	2	1	2			0	1	2	0	1	2	1	2	1	2	2	0
3	2	4	2	2	2	4	2	2	4	3	2	2	0	2	0	1	37	2	2	2	2	1	3	2	1	3			1	1	2	0	2	0	2	0	2	0	2	0
4	0	0	0	0	0	4	3	2	1	3	1	0	0	0	2	0	20	1	1	2	1	2	1	2	1	1			0	1	2	0	2	0	1	2	2	0	1	2
2	3	4	2	2	1	2	1	2	1	2	1	1	0	4	1	0	29	1	1	2	1	1	1	2	1	2			0	1	2	0	1	2	2	0	2	0	2	0
1	0	3	2	2	2	0	1	2	4	1	0	1	0	2	0	1	22	2	3	2	1	1	2	2	1	2			0	1	2	0	2	0	2	0	2	0	2	0
1	0	0	2	2	2	2	2	2	4	3	1	1	0	4	2	1	29	1	1	2	1	2	2	2	1	2			1	1	2	0	2	0	2	0	2	0	2	0
2	4	0	2	2	2	4	1	2	2	2	2	2	0	4	2	1	34	2	2	2	1	1	1	2	1	2			0	1	2	0	2	0	2	0	2	0	1	1
2	3	4	2	2	1	4	1	2	2	1	0	0	0	0	2	0	26	1	2	2	2	1	6	2	1	2			0	1	2	0	2	0	2	0	2	0	2	0
1	1	0	2	2	2	2	2	2	3	3	2	2	0	4	2	0	30	1	2	2	1	1	4	1	1	2			0	0	2	0	2	0	1	1	2	0	2	0
1	0	3	2	0	0	3	1	2	2	1	0	2	2	4	2	1	26	1	1	3	2	2	1	1	1	2			0	1	2	0	2	0	2	0	2	0	2	0
2	0	0	0	0	0	3	2	2	4	1	1	0	0	4	1	1	21	1	2	2	2	1	2	2	1	2			1	1	2	0	2	0	2	0	2	0	2	0
2	0	0	0	2	2	0	0	0	2	3	1	2	1	0	1	1	17	1	2	2	2	1	1	2	1	3			0	1	2	0	2	0	1	1	1	1	1	1
3	4	3	2	2	2	1	4	2	1	2	2	2	0	4	0	2	36	1	2	2	1	1	2	2	1	2			1	0	2	0	2	0	1	1	2	0	1	1
2	4	3	0	0	0	2	3	2	4	1	1	2	0	4	0	2	30	2	1	2	2	2	1	2	2	3			0	1	2	0	2	0	1	1	2	0	2	0
4	1	1	1	1	1	3	3	1	4	3	2	2	0	4	2	2	35	1	2	2	2	1	1	2	1	2			0	0	2	0	2	0	2	0	2	0	2	0
3	1	3	2	0	2	2	1	1	1	1	1	2	0	0	1	1	22	2	2	2	1	2	2	2	1	2			0	0	2	0	2	0	2	0	2	0	1	1
2	0	3	1	1	1	2	0	1	2	2	1	1	0	2	0	0	19	2	2	2	2	1	1	2	1	2			1	1	2	0	1	2	1	2	1	1	2	0
3	4	3	2	2	2	2	1	1	3	3	2	1	2	0	1	1	33	2	1	2	1	2	1	2	1	2			1	1	2	0	2	0	2	0	2	0	2	0
4	2	2	1	1	1	2	0	1	1	3	1	1	0	4	0	0	24	2	1	2	1	2	2	2	1	3			0	1	2	0	2	0	2	0	2	0	2	0
2	0	0	0	0	0	0	0	0	2	0	1	1	1	2	0	0	9	1	1	2	2	2	1	2	1	1			0	0	2	0	2	0	2	0	2	0	2	0
1	1	0	0	0	0	2	4	2	2	2	1	0	0	0	1	1	17	2	2	2	2	1	1	2	1	1			1	1	2	0	2	0	2	0	2	0	2	0
3	1	3	2	2	2	1	0	2	2	2	0	1	1	4	0	0	26	1	1	2	1	2	1	2	1	2			1	0	2	0	2	0	2	0	2	0	2	0
3	4	3	2	2	2	2	3	2	2	3	2	2	2	4	2	2	42	1	2	3	1	1	1	2	1	1			1	0	2	0	2	0	2	0	1	2	1	1
3	4	3	2	2	2	2	3	2	2	3	2	2	2	4	2	2	42	2	1	3	1	2	2	2	1	3			1	1	2	0	2	0	2	0	2	0	2	0
0	0	0	2	2	2	2	1	0	0	1	1	0	0	3	0	1	15	1	1	2	2	2	1	2	1	1			0	1	2	0	2	0	2	0	2	0	2	0
1	4	0	2	2	2	2	0	1	4	2	1	2	0	4	0	0	27	1	2	3	2	1	2	2	1	2			1	1	2	0	2	0	2	0	2	0	2	0
2	4	3	2	2	1	2	1	1	2	2	2	2	2	4	1	0	33	2	1	2	2	1	3	2	1	2			1	1	2	0	1	2	2	0	2	0	2	0
1	2	2	0	0	0	2	1	0	2	1	0	1	0	4	1	0	17	2	2	2	1	2	1	2	1	2			1	1	2	0	2	0	2	0	2	0	2	0
3	4	0	2	2	2	4	2	1	2	2	0	2	0	4	2	1	33	2	3	2	2	1	1	2	1	2			1	1	2	0	2	0	2	0	2	0	2	0
2	4	3	2	2	2	4	1	2	1	3	1	2	2	4	2	1	38	1	2	2	1	2	1	2	1	1			0	0	2	0	2	0	2	0	2	0	2	0
2	2	0	0	0	0	0	0	1	2	1	0	0	0	4	2	0	14	2	2	2	2	1	1	2	1	2			0	1	2	0	2	0	2	0	2	0	2	0
1	0	0	2	2	2	2	0	2	2	2	1	0	0	4	0	0	20	2	2	3	1	1	1	2	1	2			0	0	2	0	2	0	2	0	2	0	2	0
1	0	2	1	1	1	2	0	2	2	2	0	1	0	4	0	0	19	2	2	2	1	1	2	2	1	2			0	1	2	0	2	0	2	0	1	1	1	2
4	0	1	1	1	1	4	1	1	2	3	1	1	0	4	1	1	27	1	2	2	1	4	1	2	1	3			0	1	2	0	2	0	2	0	2	0	2	0
1	4	1	2	2	2	2	0	2	2	2	1	1	0	2	0	0	24	2	2	2	2	1	5	2	1	2			1	1	2	0	2	0	2	0	2	0	2	0
3	4	4	2	2	2	4	1	2	2	2	1	1	2	4	0	0	36	1	2	2	1	1	2	1	1	2			1	1	2	0	1	2	1	1	2	0	1	2
1	4	0	0	0	0	4	0	2	2	2	1	1	0	4	2	1	24	1	2	2	1	1	6	2	1	2			0	1	2	0	2	0	2	0	2	0	2	0
1	4	0	0	0	0	4	0	2	2	3	1	1	0	4	2	1	25	1	2	2	1	2	4	2	1	2			0	1	2	0	2	0	2	0	2	0	2	0
1	2	0	2	2	2	4	2	0	2	2	2	2	0	4	1	2	30	2	3	2	1	1	2	2	1	2			0	1	2	0	2	0	2	0	2	0	2	0
2	4	1	2	2	2	2	4	2	2	3	2	2	0	4	2	2	38	1	2	2	1	1	1	2	1	2			0	1	1	1	1	2	2	0	1	1	1	1
2	2	3	2	2	2	2	0	0	2	2	1	1	0	4	1	0	26	2	1	2	2	2	3	2	1	2			1	1	2	0	2	0	2	0	2	0	2	0
2	1	3	2	2	2	3	1	2	2	2	2	1	0	2	2	0	29	2	2	2	1	1	1	2	1	2			0	1	2	0	2	0	2	0	2	0	2	0
1	1	0	2	2	2	4	0	2	2	2	1	1	0	3	2	0	25	1	2	2	1	1	2	2	1	2			0	1	2	0	2	0	2	0	2	0	2	0
1	4	3	2	2	2	2	1	1	3	2	1	1	0	3	1	1	30	1	2	2	1	1	5	2	1	2			1	1	2	0	2	0	2	0	2	0	1	1
2	4	0	2	2	2	2	1	1	2	2	1	2	0	3	1	0	27	1	1	2	2	1	2	2	1	2			0	1	2	0	2	0	2	0	1	2	2	0
1	1	0	2	2	2	4	2	1	3	1	2	1	1	3	2	1	29	2	2	2	1	2	3	2	1	2			0	0	2	0	1	1	2	0	2	0	2	0
1	1	0	2	2	2	2	0	2	4	2	2	2	1	4	2	0	29	2	3	2	2	1	2	2	1	3			1	1	2	0	1	1	2	0	2	0	2	0
1	0	0	2	2	2	4	0	1	3	1	0	1	0	2	0	0	19	2	2	3	2	1	1	2	1	2			1	1	2	0	2	0	1	2	2	0	2	0
2	3	0	2	2	2	4	1	2	2	1	1	1	0	4	1	1	29	2	2	2	1	1	1	2	1	2			0	1	2	0	2	0	2	0	2	0	2	0
1	2	0	0	0	0	0	1	2	2	2	2	0	0	2	0	0	14	2	2	3	1	1	3	2	1	2			1	1	2	0	2	0	2	0	2	0	2	0
1	2	0	2	2	2	2	1	1	2	3	1	1	0	4	2	0	26	1	2	2	1	3	5	2	2	1			1	1	2	0	2	0	2	0	2	0	2	0
2	3	0	2	2	2	2	1	1	2	2	1	1	0	4	2	0	27	1	2	1	1	1	1	2	1	2			1	1	2	0	2	0	1	1	2	0	2	0
2	1	2	2	2	2	4	0	2	4	2	2	1	0	4	0	0	30	1	2	1	2	1	3	2	1	2			0	1	2	0	2	0	2	0	2	0	2	0
1	4	0	1	1	1	3	1	1	1	1	2	1	0	4	0	0	22	2	1	1	2	1	1	2	1	2			0	1	2	0	2	0	2	0	2	0	2	0
1	4	0	1	1	1	3	1	1	1	1	2	1	0	4	0	0	22	1	2	2	2	1	5	2	1	2			0	1	2	0	2	0	2	0	2	0	2	0
2	0	0	2	2	2	0	0	1	2	1	1	1	1	4	1	0	20	1	2	2	1	1	2	2	1	3			0	0	2	0	1	2	2	0	2	0	2	0
3	4	3	2	2	2	4	1	1	3	3	1	2	0	4	0	0	35	1	2	1	2	1	3	2	1	2			0	1	2	0	2	0	2	0	2	0	2	0
3	4	0	2	1	2	2	1	2	2	2	1	2	0	4	0	0	28	1	2	2	2	1	1	2	1	3			0	1	2	0	2	0	2	0	2	0	2	0
1	1	3	2	2	2	4	2	2	2	1	1	1	0	4	1	1	30	2	1	2	1	1	1	2	1	2			0	1	2	0	2	0	2	0	2	0	2	0
1	3	0	2	2	2	2	1	1	2	2	1	2	0	4	0	0	25	1	1	2	1	1	3	2	1	3			0	1	2	0	2	0	1	1	2	0	2	0
1	3	0	2	2	2	2	1	1	2	2	1	2	0	4	0	0	25	2	2	2	1	1	1	2	1	2			1	1	2	0	1	1	2	0	2	0	2	0
2	2	0	1	1	1	3	1	1	1	2	1	1	1	4	1	0	23	1	2	2	1	2	2	2	1	2			0	1	2	0	2	0	1	1	2	0	1	2
1	0	3	1	1	1	0	0	1	3	1	0	0	0	0	0	0	12	2	1	2	1	1	1	2	1	3			1	1	2	0	2	0	2	0	2	0	1	2
2	3	3	2	2	2	3	1	1	2	2	1	1	0	2	0	0	27	1	3	2	2	1	2	2	1	2			0	0	2	0	2	0	1	1	2	0	2	0
1	3	0	1	1	1	4	0	1	4	2	0	2	0	2	0	0	22	2	1	2	2	2	6	2	1	2			1	1	2	0	2	0	2	0	2	0	2	0
2	0	0	1	1	1	2	1	2	4	2	1	1	0	4	0	0	22	1	2	2	1	1	1	2	1	2			1	1	2	0	1	1	2	0	2	0	2	0
2	3	3	1	1	1	4	1	2	4	2	1	2	2	4	0	0	33	1	2	2	1	1	3	2	1	2			0	1	2	0	2	0	1	1	2	0	2	0
1	2	0	2	2	2	4	1	1	3	3	2	2	0	4	1	0	30	1	2	2	1	1	4	2	1	3			1	1	2	0	2	0	2	0	2	0	2	0
3	2	0	1	1	1	4	1	2	4	3	0	2	0	4	1	0	29	1	2	2	1	1	5	2	1	3			0	1	1	1	2	0	2	0	2	0	1	1
2	2	0	2	2	2	2	1	1	2	2	2	1	0	4	1	0	26	2	2	2	1	1	6	2	1	2			1	1	2	0	1	2	1	1	2	0	2	0
3	0	4	2	1	2	1	1	2	1	1	0	1	0	1	0	1	21	1	1	2	2	1	2	2	1	2			0	1	2	0	2	0	1	1	2	0	2	0
2	1	0	2	0	1	1	1	1	2	2	0	2	0	4	1	0	20	1	1	2	2	1	6	2	1	2			1	1	2	0	2	0	2	0	2	0	2	0
2	4	1	0	0	0	2	0	1	2	3	1	2	0	4	2	0	24	1	1	2	1	1	3	2	1	2			0	1	2	0	1	1	2	0	1	2	2	0
2	1	2	1	1	1	2	0	2	2	2	1	1	0	4	1	0	23	1	2	2	1	1	6	2	1	2			1	1	1	2	2	0	1	1	2	0	2	0
3	4	4	2	2	2	1	1	2	2	3	1	0	0	4	0	0	31	1	1	2	1	2	1	2	1	2			1	1	2	0	2	0	2	0	2	0	2	0
3	4	3	2	2	2	2	1	1	3	3	1	1	0	4	0	0	32	1	2	2	1	2	1	2	1	1			0	1	2	0	2	0	2	0	2	0	2	0
3	2	2	1	1	1	2	1	2	2	3	1	2	0	2	1	0	26	1	2	1	1	1	2	2	1	2			1	1	2	0	1	1	2	0	2	0	2	0
2	1	4	2	2	0	2	0	2	4	3	0	2	0	2	0	0	26	1	1	2	2	2	1	2	1	2			1	1	2	0	1	2	2	0	1	1	2	0
3	4	4	2	2	2	4	2	2	4	3	2	2	0	4	1	1	42	1	1	1	2	1	5	2	1	2			1	1	2	0	2	0	2	0	2	0	2	0
3	0	2	2	2	2	1	1	1	4	2	2	1	1	2	2	1	29	1	1	1	1	2	2	2	1	2			0	1	1	2	2	0	2	0	1	2	1	1
1	0	2	2	2	2	1	1	1	4	3	2	1	1	2	2	1	28	2	1	2	2	2	1	2	1	2			0	1	2	0	2	0	2	0	2	0	2	0
0	2	2	2	2	2	1	1	1	3	0	1	1	1	1	0	0	20	1	1	2	1	1	1	2	1	2			0	1	2	0	2	0	2	0	2	0	1	1
0	2	2	2	2	1	1	0	0	4	1	1	2	0	2	0	0	20	1	1	2	2	2	3	2	1	2			1	0	2	0	2	0	2	0	2	0	2	0
2	1	4	2	2	2	2	0	2	2	3	1	2	1	2	1	0	29	2	1	1	2	1	1	2	1	2			1	1	2	0	1	1	1	1	1	1	2	0
1	3	2	1	2	1	0	0	1	2	2	1	0	0	2	1	0	19	2	1	1	1	2	3	2	1	2			0	1	2	0	2	0	2	0	2	0	2	0
3	2	0	2	2	2	4	2	0	2	1	1	1	1	1	0	0	24	1	1	2	2	2	3	2	1	2			0	1	2	0	2	0	2	0	2	0	2	0
3	3	3	2	2	2	2	1	2	4	3	2	2	1	2	1	1	36	1	2	2	2	1	1	2	1	2			0	1	2	0	1	1	1	1	1	1	2	0
2	2	0	1	1	1	0	1	2	2	2	2	2	2	2	1	0	23	2	2	2	1	1	1	2	1	2			0	0	2	0	2	0	1	1	1	1	2	0
1	3	0	2	2	2	2	1	1	2	2	0	2	0	2	0	0	22	2	2	2	1	1	3	2	1	2			0	1	2	0	2	0	2	0	2	0	2	0
2	0	1	2	2	2	1	0	1	3	2	0	1	0	1	0	0	18	1	1	1	1	2	1	2	1	2			0	0	2	0	1	1	2	0	2	0	2	0
4	4	4	2	2	2	4	0	2	4	3	1	2	2	3	0	0	39	1	1	2	2	4	2	2	1	2			0	1	2	0	1	2	1	1	1	2	1	2
3	4	4	2	2	2	4	1	2	2	2	1	1	2	4	0	0	36	1	2	2	1	1	1	2	1	2			0	1	2	0	1	2	1	1	2	0	1	2
3	2	2	1	1	1	2	1	1	4	2	1	1	0	1	0	1	24	2	1	2	2	1	1	2	1	2			0	1	2	0	2	0	2	0	2	0	2	0
3	4	4	2	2	2	4	1	2	4	3	2	2	0	4	1	0	40	2	3	1	2	1	1	2	1	2			0	1	2	0	2	0	2	0	2	0	2	0
2	4	2	1	1	1	0	0	2	2	3	0	2	0	3	0	0	23	2	2	2	1	1	1	2	1	1			0	1	2	0	2	0	2	0	2	0	2	0
2	4	2	1	1	1	0	0	2	2	3	0	2	0	3	0	0	23	2	2	3	1	1	4	2	1	2			0	1	2	0	2	2	0	2	0	2	2	0
1	1	3	1	1	1	2	0	2	1	3	1	1	1	3	0	0	22	2	1	2	2	2	2	2	1	1			0	1	2	0	2	0	2	0	2	0	2	0
4	2	4	2	2	2	4	0	2	2	2	1	1	0	3	2	0	33	2	3	2	2	1	1	2	1	2			1		2	0	2	0	2	0	2	0	1	2
2	4	0	0	0	0	0	0	0	2	3	1	1	1	3	0	0	17	1	1	2	2	1	1	2	1	2			0	1	1	1	1	1	1	1	2	0	2	0
1	4	0	2	2	2	4	1	2	2	3	0	1	0	0	0	0	24	2	2	2	2	1	6	2	1	3			0	1	2	0	2	0	2	0	2	0	2	0
2	0	0	2	2	2	0	1	1	2	2	2	1	0	3	0	0	20	2	2	2	2	1	3	2	1	2			0	1	2	0	2	0	2	0	2	0	2	0
2	4	0	2	2	2	3	1	2	3	2	1	1	0	1	0	0	26	1	1	2	2	2	1	2	1	2			1	1	2	0	2	0	2	0	2	0	2	0
1	4	0	2	2	2	4	1	2	2	1	1	0	0	1	0	0	23	2	1	2	2	1	1	2	1	2			0	1	2	0	2	0	2	0	2	0	2	0
2	1	4	2	2	2	0	0	1	0	1	1	1	0	3	0	0	20	1	2	2	2	1	3	2	1	3			0	0	1	2	1	2	2	0	2	0	2	0
2	4	3	1	2	2	2	1	1	4	2	1	2	0	3	0	0	30	2	1	2	2	1	4	2	1	1			1	0	2	0	2	0	2	0	2	0	2	0
2	4	3	1	2	2	2	1	1	4	2	1	2	0	3	0	0	30	1	2	2	2	1	1	2	1	3			0	0	2	0	2	0	2	0	2	0	2	0
2	4	3	2	2	2	2	1	1	4	2	2	2	0	3	1	0	33	2	2	2	2	1	4	2	1	2			0	1	2	0	2	0	2	0	2	0	2	0
4	0	0	2	2	0	0	3	2	2	3	1	1	0	0	1	0	21	2	1	2	1	2	1	2	1	2			0	1	2	0	2	0	2	0	2	0	2	0
1	4	4	2	2	2	4	0	1	2	2	1	1	0	1	0	0	27	2	1	2	2	1	4	2	1	2			0	1	2	0	1	2	2	0	2	0	2	0
3	4	3	2	2	2	3	3	1	2	2	2	1	1	3	1	0	35	1	1	2	2	2	1	2	1	2			0	1	2	0	2	0	2	0	2	0	2	0
1	0	0	2	2	2	0	0	1	2	2	0	0	0	1	0	0	13	2	2	2	2	1	3	2	1	3			1	1	2	0	2	0	2	0	2	0	2	0
2	4	0	2	1	2	4	1	1	0	2	0	2	0	2	0	0	23	2	2	2	2	1	4	2	1	2			0	1	2	0	2	0	2	0	2	0	1	2
2	4	4	2	1	2	4	4	2	0	2	0	2	0	2	0	0	31	2	2	2	2	2	1	2	1	2			0	1	2	0	1	1	2	0	2	0	2	0
2	2	0	2	2	2	0	0	1	2	2	2	2	0	1	0	0	20	1	1	2	2	2	3	2	1	2			0	1	1	2	2	0	2	0	1	1	2	0
2	2	0	2	2	2	0	0	1	2	2	2	2	0	1	0	0	20	1	2	2	2	1	1	2	1	2			0	1	2	0	2	0	2	0	2	0	2	0
1	4	4	2	1	1	4	2	1	3	0	0	1	0	1	0	0	25	2	1	2	2	1	1	2	1	2			0	1	2	0	2	0	2	0	2	0	2	0
2	2	2	1	1	1	0	1	1	2	2	2	2	0	1	0	0	20	1	2	2	2	1	4	2	1	3			0	1	2	0	2	0	2	0	2	0	2	0
1	4	3	1	1	1	4	1	1	1	2	1	0	0	3	0	0	24	1	1	2	2	2	4	2	1	1			0	1	2	0	2	0	2	0	2	0	2	0
2	0	3	1	1	1	0	0	1	3	1	1	1	0	3	0	0	18	2	2	3	1	1	1	2	1	2			0	1	1	2	1	1	1	2	1	2	1	2
3	4	3	1	1	1	4	0	1	2	1	1	1	1	3	0	0	27	1	3	2	2	1	3	2	1	2			1	1	2	0	1	1	1	2	1	2	1	2
1	3	0	1	1	0	4	0	2	3	1	1	2	0	2	1	0	22	2	1	2	1	2	1	1	1	2			1	0	2	0	2	0	2	0	1	2	2	0
1	0	1	0	0	1	3	2	1	4	2	0	0	1	1	2	1	20	1	1	2	1	2	1	1	1	2			0	0	2	0	2	0	2	0	2	0	2	0
1	3	2	1	0	1	3	1	2	4	2	0	0	0	3	0	0	23	1	1	3	1	2	2	1	1	1			0	0	2	0	2	0	2	0	2	0	2	0
3	0	0	1	0	2	0	0	0	1	2	0	2	1	3	0	0	15	1	1	2	1	2	4	1	1	2			0	1	1	2	2	0	2	0	2	0	1	1
2	1	1	1	2	2	1	1	1	2	1	1	0	0	2	1	1	20	1	1	2	1	2	5	1	1	2			1	0	2	0	2	0	1	2	2	0	2	0
2	1	0	1	0	2	0	0	0	0	2	1	2	1	2	1	0	15	1	1	3	1	2	1	1	1	1			1	1	2	0	2	0	2	0	2	0	1	2
3	3	0	2	2	2	2	0	2	2	4	2	2	1	1	0	0	28	2	1	2	1	2	2	1	1	2			0	0	2	0	2	0	2	0	1	0	2	0
2	4	2	2	0	1	2	1	2	3	2	1	0	1	2	2	1	28	1	1	2	1	2	1	1	1	2			0	0	2	0	2	0	2	0	2	0	2	0
2	1	3	1	0	2	4	3	2	2	1	1	2	1	3	0	1	29	2	1	2	1	2	1	1	1	2			0	0	2	0	2	0	2	0	2	0	1	2
3	3	3	1	1	1	4	0	2	2	3	1	2	1	2	0	0	29	1	1	2	1	2	2	1	1	2			0	0	2	0	2	0	2	0	2	0	2	0
2	0	2	0	2	1	3	1	2	4	2	2	0	1	1	0	1	24	1	1	3	1	2	1	1	1	2			0	0	2	0	2	0	2	0	2	0	1	2
0	0	2	2	2	2	4	1	2	1	1	0	2	1	0	2	1	23	1	1	2	1	2	3	1	2	1			1	0	2	0	2	0	2	0	2	0	2	0
3	0	0	1	1	1	2	1	2	4	2	2	2	0	3	1	2	27	1	1	2	1	1	2	1	1	1			0	1	2	0	2	0	2	0	2	0	2	0
4	0	3	2	2	2	2	4	0	2	4	2	2	1	4	0	1	35	1	1	2	1	1	1	1	1	2			0	1	2	0	2	0	2	0	2	0	2	0
1	3	2	1	1	2	3	1	1	1	3	0	2	0	3	0	0	24	1	1	1	1	2	2	1	1	2			1	0	2	0	1	1	2	0	2	0	2	0
1	0	2	2	1	1	0	1	2	0	2	0	1	1	2	0	1	17	1	1	2	1	2	1	1	1	3			1	0	2	0	2	0	2	0	2	0	1	2
1	0	0	2	2	2	0	0	1	3	2	2	1	1	0	1	0	18	2	1	2	1	2	1	1	1	3			1	1	2	0	2	0	2	0	2	0	2	0
2	1	3	1	2	2	4	1	0	2	3	1	1	1	3	1	1	29	2	1	2	1	2	2	1	1	1			1	0	2	0	2	0	1	1	1	1	2	0
1	0	0	2	0	2	0	3	2	4	2	2	1	0	1	0	1	21	1	1	2	1	1	2	1	1	2			1	1	2	0	2	0	2	0	2	0	2	0
2	2	2	2	2	2	2	1	1	2	4	1	2	1	2	1	0	29	1	1	2	2	2	3	1	1	2			1	0	2	0	2	0	2	0	2	0	2	0
1	3	3	1	2	2	4	2	2	3	0	2	1	0	3	2	1	32	2	1	2	2	2	1	1	1	2			1	0	2	0	2	0	2	0	2	0	2	0
1	2	1	1	2	1	0	1	2	4	2	1	2	1	1	0	0	22	2	1	2	2	2	3	1	1	1			0	0	2	0	2	0	2	0	2	0	2	0
1	3	2	2	2	1	1	0	1	1	4	1	0	2	3	1	0	25	2	1	2	2	2	1	1	1	2			0	0	2	0	2	0	2	0	2	0	2	0
1	2	0	1	1	0	0	1	2	1	1	0	0	0	0	1	1	12	2	1	2	2	2	6	1	1	1			0	0	2	0	1	2	2	0	2	0	1	2
1	2	0	0	1	2	4	0	0	0	0	0	0	2	1	1	0	14	2	1	2	2	1	1	1	1	2			0	0	2	0	2	0	2	0	2	0	2	0
1	2	1	1	1	1	0	1	1	2	1	0	2	0	0	2	1	17	2	1	2	2	2	6	1	1	1			0	0	2	0	2	0	2	0	2	0	2	0
1	2	0	1	1	1	0	0	1	1	0	0	1	0	1	1	2	13	2	1	2	2	2	1	1	1	2			0	0	2	0	2	0	2	0	2	0	2	0
1	2	1	1	1	1	0	1	0	2	1	0	0	0	0	1	1	13	2	1	2	2	2	2	1	1	1			0	0	2	0	2	0	2	0	2	0	2	0
1	2	1	0	0	0	0	0	1	1	2	1	1	0	0	1	0	11	2	1	2	1	2	4	1	1	2			0	0	2	0	2	0	2	0	2	0	2	0
1	2	2	1	1	1	0	1	1	1	2	1	1	1	0	2	2	20	2	1	2	1	2	1	1	1	2			0	0	2	0	2	0	2	0	2	0	2	0
1	2	2	0	0	0	1	1	1	1	1	2	1	0	1	0	1	15	2	1	2	1	2	2	1	1	2			0	0	2	0	2	0	2	0	2	0	2	0
1	2	1	1	1	0	1	1	1	2	1	1	2	1	1	2	1	20	2	1	2	1	2	2	1	1	2			0	0	2	0	2	0	2	0	2	0	2	0
1	2	1	0	1	0	1	1	0	1	1	1	2	1	0	0	0	13	2	1	2	1	2	4	1	1	1			0	0	2	0	2	0	2	0	1	2	2	0
1	2	1	0	0	0	0	1	1	1	1	1	0	2	1	2	0	14	2	1	2	1	2	1	1	1	1			0	0	2	0	2	0	2	0	2	0	2	0
2	3	1	0	1	0	1	0	1	1	1	0	1	0	3	1	1	17	2	1	2	1	1	4	1	1	1			0	0	2	0	2	0	2	0	2	0	2	0
1	0	0	0	1	0	1	1	1	1	1	1	0	0	0	1	0	9	2	1	2	1	1	1	1	1	2			0	0	2	0	2	0	2	0	2	0	2	0
1	2	1	1	0	1	1	1	1	0	0	0	0	1	2	0	1	13	2	1	2	1	1	2	1	1	2			0	0	2	0	2	0	2	0	2	0	2	0
1	2	1	1	1	1	1	1	1	0	0	0	0	0	0	0	0	10	2	1	2	2	1	2	1	1	2			0	0	2	0	2	0	2	0	2	0	2	0
1	2	1	1	1	1	1	0	1	1	1	0	0	0	0	1	2	14	1	1	2	2	1	1	1	1	2			0	0	2	0	2	0	2	0	2	0	2	0
1	2	1	1	1	1	1	1	1	1	1	0	0	0	0	1	1	14	2	1	2	2	1	4	1	1	2			0	0	2	0	2	0	2	0	2	0	2	0
1	0	0	0	0	0	1	1	1	1	0	0	1	0	0	0	1	7	1	1	1	2	2	1	1	1	2			0	0	2	0	2	0	2	0	2	0	2	0
1	2	1	1	1	1	1	0	1	1	0	0	0	1	1	0	0	12	1	1	1	2	1	1	1	1	2			0	0	2	0	2	0	2	0	2	0	2	0
1	2	1	1	0	1	1	2	0	1	0	0	0	0	1	1	0	12	1	1	1	2	1	3	1	1	2			0	0	2	0	2	0	2	0	2	0	2	0
1	2	1	0	0	0	1	1	1	1	0	1	0	0	2	0	0	11	1	1	1	2	2	2	1	1	2			0	0	2	0	2	0	2	0	2	0	2	0
1	3	1	1	0	0	4	2	1	1	1	2	1	0	1	0	1	20	1	1	1	2	2	1	1	1	2			0	0	2	0	2	0	2	0	2	0	2	0
2	2	1	2	0	2	3	1	1	2	2	1	2	0	1	1	1	24	1	1	1	2	2	4	1	1	2			0	0	2	0	2	0	2	0	2	0	2	0
3	1	1	2	1	1	1	0	2	1	1	0	2	0	0	2	0	18	1	1	1	1	1	4	1	1	2			0	0	2	0	2	0	2	0	2	0	2	0
2	2	1	0	0	0	3	1	2	2	0	2	1	0	1	1	0	18	1	1	1	1	2	1	1	1	2			0	0	2	0	2	0	2	0	2	0	2	0
1	2	1	0	0	2	1	3	1	1	1	0	1	2	2	1	0	19	2	1	1	1	2	3	1	1	2			0	0	2	0	2	0	2	0	2	0	2	0
4	4	0	0	2	0	0	0	1	1	1	0	2	1	1	0	0	17	1	1	1	1	2	1	1	1	2			0	0	2	0	2	0	2	0	2	0	2	0
1	1	0	2	0	0	1	0	1	0	0	0	1	0	0	1	1	9	1	1	1	1	2	1	1	1	2			0	1	2	0	2	0	2	0	2	0	2	0
0	0	0	2	1	1	2	2	1	1	0	0	1	0	1	0	1	13	1	1	1	1	2	6	1	1	2			0	0	2	0	2	0	2	0	2	0	2	0
3	3	2	2	1	1	4	2	2	2	1	0	2	1	2	1	2	31	1	1	1	1	2	1	1	1	2			0	1	2	0	2	0	2	0	2	0	2	0
1	2	1	1	1	1	0	1	1	1	1	1	0	1	2	1	1	17	1	1	1	1	1	1	1	1	3			0	0	2	0	2	0	2	0	2	0	2	0
3	3	0	2	1	1	0	3	0	1	1	0	2	1	0	2	0	20	1	1	3	1	2	3	1	1	3			0	1	2	0	2	0	2	0	2	0	2	0
1	2	0	0	0	0	0	1	0	1	0	0	0	1	0	0	0	6	1	1	3	1	2	1	1	1	2			0	0	2	0	2	0	2	0	2	0	2	0
1	3	3	2	1	1	2	0	0	1	3	0	1	0	1	0	0	19	1	1	3	1	2	2	1	1	3			0	0	2	0	1	1	1	1	2	0	2	0
1	2	1	1	1	0	0	1	1	1	1	1	1	0	1	1	1	15	2	1	3	1	1	3	1	1	2			0	0	2	0	2	0	2	0	1	2	2	0
1	2	1	1	1	0	1	1	1	1	1	1	0	0	1	2	1	16	1	1	3	1	1	1	1	1	3			0	0	2	0	2	0	2	0	2	0	2	0
1	2	3	1	1	1	4	1	1	1	0	1	1	0	2	1	0	21	2	1	3	1	1	1	1	1	2			0	0	2	0	2	0	2	0	2	0	2	0
3	2	1	1	2	1	0	2	1	2	4	1	1	0	0	0	0	21	2	1	3	1	1	5	1	1	2			0	0	2	0	2	0	2	0	2	0	2	0
1	1	0	2	0	0	2	1	2	0	1	1	0	1	1	2	1	16	2	1	3	1	2	5	1	1	2			0	0	2	0	2	0	2	0	2	0	2	0
1	1	0	1	0	0	1	0	0	1	1	0	0	1	1	0	1	9	2	1	3	1	1	1	1	1	2			0	0	2	0	2	0	2	0	2	0	2	0
1	1	2	0	2	0	0	1	1	0	1	2	1	0	2	1	0	15	2	1	3	1	2	2	1	1	1			0	0	2	0	2	0	2	0	2	0	2	0
1	2	0	0	1	1	1	1	1	1	1	0	1	0	0	2	0	13	2	1	3	1	2	4	1	1	2			0	0	2	0	2	0	2	0	2	0	2	0
1	0	0	0	2	0	0	0	1	1	1	0	1	0	0	1	1	9	2	1	3	1	2	6	1	1	2			0	0	2	0	2	0	2	0	2	0	2	0
1	0	0	1	0	2	1	1	2	0	1	0	1	0	0	0	0	10	2	1	3	1	1	6	1	1	1			0	0	2	0	2	0	2	0	2	0	2	0
1	2	1	1	1	0	0	1	1	2	1	0	1	0	2	0	1	15	2	1	2	1	2	2	1	1	1			0	0	2	0	2	0	2	0	2	0	2	0
0	2	0	2	1	1	0	0	1	0	0	0	2	1	1	0	1	12	2	1	2	1	2	3	1	1	2			0	1	2	0	2	0	2	0	2	0	2	0
1	2	2	1	1	2	0	0	0	1	1	1	0	0	0	0	0	12	2	1	2	1	2	2	1	1	2			0	0	2	0	2	0	2	0	2	0	2	0
2	1	0	1	1	0	1	1	1	2	1	1	0	0	0	1	1	14	2	1	2	1	2	3	1	1	2			0	0	2	0	2	0	2	0	2	0	2	0
1	0	0	0	0	0	2	1	1	1	1	0	1	0	0	0	1	9	2	1	2	1	2	3	1	1	2			0	0	2	0	2	0	2	0	2	0	2	0
1	2	0	0	0	2	0	1	1	1	0	1	2	2	0	0	0	13	2	1	2	1	1	1	1	1	2			0	0	2	0	2	0	2	0	2	0	2	0
1	2	0	1	0	0	0	1	1	1	1	0	1	0	0	0	0	9	2	3	2	1	1	1	1	1	2			0	0	2	0	2	0	2	0	2	0	2	0
2	2	1	0	0	0	1	2	1	4	0	1	1	0	1	0	1	17	2	3	2	1	2	4	1	1	1			0	0	2	0	2	0	2	0	2	0	2	0
2	1	0	1	1	0	4	1	1	2	1	0	1	0	0	1	1	17	2	3	2	1	2	2	1	1	2			0	0	2	0	2	0	2	0	2	0	1	2
1	1	2	0	1	1	0	2	0	1	2	1	1	0	1	1	1	16	2	3	2	1	2	2	1	1	2			0	0	2	0	2	0	2	0	2	0	2	0
1	1	0	0	1	0	1	1	1	1	0	0	1	0	0	0	1	9	2	3	2	1	2	1	1	1	2			0	0	2	0	2	0	2	0	2	0	2	0
1	2	1	1	1	1	1	1	1	1	1	1	1	0	0	2	0	16	2	3	2	1	2	2	1	1	2			0	0	2	0	2	0	2	0	2	0	2	0
1	2	1	1	1	0	2	1	1	2	1	0	1	0	0	0	1	15	2	3	2	1	1	5	1	1	2			0	0	2	0	2	0	2	0	2	0	2	0
1	0	1	2	2	0	4	2	1	2	2	1	1	0	0	0	1	20	2	3	2	1	2	1	1	1	2			0	0	2	0	1	2	2	0	2	0	2	0
1	2	1	1	0	0	4	1	1	2	0	0	1	0	1	1	1	17	1	2	2	1	1	2	1	1	2			0	0	2	0	2	0	2	0	2	0	2	0
1	3	2	1	1	1	1	2	1	1	2	1	1	0	0	0	0	18	1	2	2	1	1	1	1	1	2			0	0	2	0	1	1	2	0	2	0	2	0
2	2	3	1	0	0	2	2	1	1	1	1	1	0	0	0	0	17	1	2	2	1	2	3	1	1	2			0	0	2	0	2	0	2	0	2	0	2	0
2	0	1	1	0	0	2	1	1	2	1	0	0	1	0	1	0	13	1	2	2	1	2	1	1	1	2			0	0	2	0	2	0	2	0	2	0	2	0
1	0	0	0	0	0	1	1	2	0	0	1	0	1	2	1	2	12	1	2	2	1	2	1	1	1	2			0	0	2	0	2	0	2	0	1	2	2	0
1	2	0	1	0	0	2	1	1	2	1	0	1	0	0	0	0	12	1	2	2	1	2	1	1	1	2			0	0	2	0	2	0	2	0	2	0	1	2
1	0	0	1	0	0	2	0	1	1	1	1	0	0	0	1	0	9	1	2	2	1	2	1	1	1	2			0	0	2	0	2	0	2	0	2	0	1	2
1	1	0	0	0	0	0	2	1	2	1	0	1	0	0	0	0	9	1	2	2	1	2	4	1	1	2			0	0	2	0	2	0	2	0	2	0	2	0
1	2	0	1	1	0	4	2	1	4	1	1	1	0	0	0	1	20	1	2	2	1	2	2	1	1	2			0	0	2	0	2	0	2	0	2	0	1	1
1	0	0	1	0	0	2	1	1	1	1	0	1	0	0	0	1	10	1	2	2	1	2	6	1	1	2			0	0	2	0	2	0	2	0	2	0	2	0
1	2	1	1	1	0	4	1	1	2	0	0	1	0	1	0	1	17	1	2	2	1	2	2	1	1	2			0	0	2	0	2	0	2	0	2	0	2	0
1	2	2	2	2	2	4	1	1	2	1	1	1	0	2	1	1	26	1	2	2	1	2	4	1	1	2			0	0	2	0	2	0	2	0	2	0	2	0
1	2	3	2	1	2	1	1	0	1	1	0	2	0	0	2	0	19	1	2	2	1	1	5	1	1	1			0	1	2	0	2	0	2	0	2	0	2	0
1	2	1	2	2	0	2	3	1	2	1	1	2	0	0	0	1	21	2	2	2	1	2	3	1	1	2			0	0	2	0	2	0	2	0	2	0	2	0
2	2	2	0	0	0	2	1	1	4	2	1	1	0	0	1	1	20	1	2	2	1	2	3	1	1	1			0	0	2	0	2	0	2	0	2	0	1	2
1	2	0	0	0	0	4	3	2	2	0	0	2	0	1	1	2	20	1	2	2	1	2	1	1	1	2			0	0	2	0	2	0	2	0	2	0	2	0
1	1	0	0	1	1	0	0	1	1	1	0	0	0	1	1	1	10	1	2	2	1	1	2	1	1	2			0	0	2	0	2	0	2	0	2	0	2	0
1	2	0	0	0	1	1	1	1	1	1	0	1	0	0	0	0	10	1	2	2	1	2	1	1	1	3			0	0	2	0	2	0	2	0	2	0	2	0
1	2	1	0	0	0	0	1	1	1	1	1	0	0	0	1	0	10	1	2	2	1	1	1	1	1	2			0	0	2	0	2	0	2	0	2	0	2	0
1	2	1	2	1	0	2	1	1	1	2	1	1	1	1	0	1	19	1	2	2	1	2	1	1	1	2			0	0	2	0	2	0	2	0	2	0	2	0
1	0	0	1	1	0	2	1	1	1	1	1	1	0	0	0	0	11	1	2	2	1	2	3	1	1	2			0	0	2	0	2	0	2	0	2	0	2	0
1	0	1	0	1	0	2	0	1	3	2	1	1	1	1	0	0	15	1	2	2	1	2	1	1	1	2			0	0	2	0	2	0	2	0	2	0	2	0
1	2	1	2	1	1	4	3	1	1	0	1	1	1	0	1	0	21	1	2	2	1	2	1	1	1	2			0	1	2	0	2	0	2	0	2	0	2	0
1	2	0	2	0	2	4	3	2	1	0	0	1	0	1	1	0	20	2	2	2	1	2	3	1	1	2			0	1	2	0	2	0	2	0	2	0	2	0
1	0	1	1	0	2	2	1	1	1	0	1	0	0	1	1	0	13	1	2	2	1	2	2	1	1	1			0	0	2	0	2	0	2	0	2	0	2	0
2	0	0	1	1	0	0	1	1	1	0	1	1	1	0	1	1	12	2	2	2	2	2	2	1	1	1			0	0	2	0	2	0	2	0	2	0	2	0
1	1	1	2	0	0	2	1	2	1	2	1	0	0	2	1	1	18	1	2	2	2	2	3	1	1	1			0	0	2	0	2	0	2	0	2	0	2	0
1	1	1	1	1	0	1	0	0	1	1	0	0	0	0	1	0	9	1	2	2	2	2	5	1	1	1			0	0	2	0	2	0	2	0	1	1	2	0
1	0	0	0	1	1	0	0	1	1	1	0	1	0	1	0	1	9	1	2	2	2	2	4	1	1	1			0	0	2	0	2	0	2	0	2	0	2	0
1	0	0	2	1	0	2	2	0	1	2	2	0	0	2	1	1	17	1	2	2	2	2	1	1	1	2			0	0	2	0	2	0	2	0	2	0	2	0
1	0	0	2	1	0	1	1	1	1	2	1	1	0	1	1	0	14	2	2	2	1	1	4	1	1	2			0	0	2	0	2	0	2	0	2	0	2	0
1	1	0	0	0	1	2	0	0	0	1	0	0	0	1	1	0	8	1	2	2	1	2	1	1	1	2			0	0	2	0	1	2	2	0	2	0	2	0
2	3	0	1	0	0	4	2	1	2	1	0	1	0	0	0	1	18	1	2	2	1	2	1	1	1	2			0	0	2	0	2	0	2	0	2	0	2	0
0	0	0	0	2	1	2	1	0	0	0	1	0	1	1	1	0	10	1	2	2	1	2	4	1	1	2			0	0	2	0	2	0	2	0	2	0	1	1
2	2	2	2	1	1	3	1	2	2	1	2	1	2	2	0	1	27	2	2	2	1	1	5	1	1	3			0	1	2	0	2	0	2	0	1	2	2	0
1	0	1	0	1	0	1	1	1	1	1	0	1	0	2	2	0	13	1	2	2	1	2	2	1	1	2			0	0	2	0	2	0	2	0	2	0	2	0
0	0	1	1	1	1	0	0	0	0	1	1	1	0	2	1	1	11	1	2	2	1	1	1	1	1	2			0	0	2	0	2	0	2	0	2	0	2	0
1	1	2	1	1	1	2	1	1	1	1	1	2	1	2	1	0	20	2	2	2	1	1	1	1	1	2			0	0	2	0	2	0	2	0	2	0	2	0
2	1	3	2	2	2	4	1	2	2	2	2	1	0	2	2	0	30	2	2	2	1	1	5	1	1	1			0	1	1	1	2	0	2	0	2	0	2	0
1	1	0	2	2	2	2	0	2	2	2	1	1	0	3	2	0	23	1	2	2	1	1	2	1	1	2			0	0	1	1	2	0	2	0	2	0	2	0
1	4	3	2	2	2	2	1	1	3	2	1	1	0	3	1	1	30	1	2	2	1	1	1	1	1	2			0	1	1	1	2	0	2	0	2	0	1	1
2	4	0	2	2	2	4	1	1	2	2	1	2	0	3	1	0	29	1	1	2	2	1	1	1	1	2			0	0	1	1	2	0	2	0	2	0	2	0
1	1	0	2	2	2	2	2	1	3	1	2	1	1	3	2	1	27	2	2	2	1	2	3	1	1	1			1	1	1	2	2	0	2	0	1	1	1	2
1	1	0	2	2	2	4	1	2	4	2	2	2	1	4	2	0	32	2	3	2	2	1	2	1	1	2			1	1	1	2	2	0	2	0	2	0	2	0
1	0	1	2	2	2	4	0	1	3	1	0	1	0	2	0	0	20	2	2	2	2	1	5	1	1	1			1	1	1	2	2	0	2	0	2	0	2	0
2	3	0	2	2	2	2	1	2	2	1	1	1	0	4	1	1	27	2	2	2	1	1	1	1	1	2			0	1	1	2	2	0	2	0	2	0	2	0
1	2	0	0	0	0	2	1	2	2	2	2	0	0	2	0	0	16	2	2	2	1	1	2	1	1	1			0	1	2	0	2	0	2	0	2	0	2	0
1	2	1	2	2	2	2	1	1	2	3	1	1	0	4	2	0	27	1	2	2	1	3	1	1	1	2			0	1	2	0	2	0	2	0	2	0	2	0
2	3	0	2	2	2	4	3	1	2	2	1	1	0	2	2	0	29	1	2	1	1	1	1	1	1	2			1	1	2	0	2	0	2	0	2	0	2	0
2	1	2	2	2	2	3	0	2	4	2	2	1	0	3	0	0	28	1	2	2	2	1	1	1	1	2			0	1	2	0	2	0	2	0	2	0	2	0
1	4	0	1	1	1	3	1	1	1	1	2	1	0	3	0	0	21	2	1	2	2	1	2	1	1	1			0	1	2	0	1	1	2	0	2	0	1	1
1	4	3	1	1	1	1	0	1	1	1	2	1	0	4	0	0	22	1	2	2	2	1	1	1	1	2			1	1	2	0	2	0	2	0	2	0	2	0
2	0	0	2	2	2	4	1	1	2	1	1	1	1	4	1	0	25	1	2	2	1	1	3	1	1	2			0	1	2	0	2	0	2	0	2	0	2	0
3	4	3	2	2	2	2	1	1	3	3	1	2	0	4	0	0	33	1	2	2	2	1	1	1	1	2			1	1	2	0	2	0	2	0	2	0	2	0
3	4	2	2	1	2	4	2	2	2	2	1	2	0	2	0	0	31	1	2	2	2	1	1	1	1	2			1	1	2	0	2	0	2	0	1	1	2	0
1	1	3	2	2	2	2	1	2	2	1	1	1	0	4	1	1	27	2	1	2	1	1	2	1	1	1			1	0	2	0	2	0	2	0	2	0	2	0
1	3	0	2	2	2	2	1	1	2	2	1	2	0	4	0	0	25	1	1	2	1	1	2	1	1	2			0	1	2	0	2	0	2	0	2	0	2	0
1	3	0	2	2	2	3	2	1	2	2	1	2	0	4	0	0	27	2	2	2	1	1	1	1	1	1			0	1	2	0	2	0	2	0	2	0	2	0
2	2	3	1	1	1	0	1	1	1	2	1	1	1	1	1	0	20	1	2	2	1	2	6	1	1	1			1	1	2	0	2	0	2	0	2	0	2	0
1	0	3	1	1	1	3	1	1	3	1	0	0	0	0	0	0	16	2	1	2	1	1	2	1	1	1			1	1	2	0	1	1	1	1	2	0	1	2
2	3	3	2	2	2	4	1	1	2	2	1	1	0	2	0	0	28	1	3	1	2	1	4	1	1	2			1	1	2	0	1	1	2	0	2	0	2	0
1	3	0	1	1	1	2	2	2	4	2	0	2	0	4	2	0	27	2	1	2	2	2	5	1	1	1			0	1	2	0	1	1	2	0	1	1	2	0
2	3	0	1	1	1	4	1	2	4	2	1	1	0	4	1	0	28	1	2	3	1	1	3	1	1	2			1	1	2	0	2	0	1	1	2	0	2	0
2	3	3	1	1	1	4	0	1	4	2	1	2	2	4	0	0	31	1	2	2	1	1	3	1	1	2			0	1	2	0	2	0	2	0	2	0	2	0
1	2	2	2	2	2	4	1	2	3	3	2	2	0	4	1	0	33	1	2	1	1	1	1	1	1	2			1	1	2	0	2	0	2	0	1	2	2	0
3	2	3	1	1	2	2	1	1	4	3	0	2	0	4	1	0	30	1	2	2	1	1	2	1	1	2			0	1	2	0	2	0	2	0	2	0	1	1
2	2	4	2	2	1	1	1	2	2	2	2	1	0	1	1	0	26	2	2	1	1	1	1	1	1	1			0	0	2	0	2	0	2	0	2	0	2	0
3	2	4	2	0	0	1	1	1	1	1	0	1	0	4	0	0	21	1	1	2	2	1	1	1	1	2			1	1	1	2	2	0	2	0	2	0	1	1
2	1	1	2	0	1	2	1	1	2	2	0	2	0	4	1	1	23	1	1	2	2	1	1	1	1	2			0	1	2	0	2	0	1	2	2	0	2	0
2	4	1	0	1	2	2	1	2	2	3	1	2	0	4	2	0	29	1	1	1	1	1	3	1	1	2			1	1	2	0	2	0	2	0	2	0	1	2
2	1	2	1	2	2	2	1	2	2	2	1	1	0	2	1	0	24	1	2	2	1	1	1	1	1	2			0	1	1	1	2	0	1	2	1	1	2	0
3	4	4	2	2	1	4	3	1	2	3	1	0	0	4	0	0	34	1	1	2	1	2	1	1	1	2			0	1	1	1	2	0	1	1	2	0	1	1
3	4	3	2	1	0	1	4	2	3	3	1	0	0	2	0	0	29	1	2	2	1	2	3	1	1	2			0	1	1	1	2	0	2	0	2	0	1	2
3	2	2	1	2	2	1	1	2	2	3	1	1	0	2	1	0	26	1	2	2	1	1	2	1	1	2			1	1	1	2	2	0	2	0	2	0	2	0
2	1	4	2	2	2	1	1	2	4	3	0	2	0	4	0	0	30	1	1	1	2	2	2	1	1	3			0	0	1	2	2	0	2	0	2	0	1	2
3	4	4	2	2	2	2	1	1	4	3	2	2	0	2	1	1	36	1	1	1	2	1	3	1	1	2			1	1	1	2	2	0	2	0	2	0	2	0
3	0	2	2	2	2	0	0	1	4	2	2	2	0	2	2	1	27	1	1	1	1	2	5	1	1	2			1	1	1	1	2	0	2	0	2	0	2	0
1	2	2	2	2	1	4	2	1	4	3	2	1	1	1	2	1	32	2	1	2	2	2	4	1	1	1			0	1	1	1	2	0	1	2	2	0	2	0
1	2	2	2	2	2	2	1	2	3	0	1	1	1	2	0	0	24	1	1	1	1	1	1	1	1	2			1	1	1	1	2	0	2	0	2	0	1	1
1	2	2	2	2	1	0	1	2	4	1	1	1	1	2	0	0	23	1	1	2	2	2	4	1	1	2			0	1	1	1	2	0	2	0	2	0	1	2
2	1	4	2	2	2	2	1	1	2	3	1	2	1	2	1	0	29	2	1	2	2	1	1	1	1	2			0	1	1	2	2	0	2	0	2	0	2	0
1	3	2	2	2	2	1	0	1	2	2	1	2	0	1	1	0	23	2	1	1	1	2	1	1	1	1			1	1	2	0	1	2	1	1	1	1	2	0
3	2	0	1	1	1	4	0	2	2	1	1	0	1	2	0	1	22	1	1	2	2	2	4	1	1	2			0	1	2	0	2	0	2	0	2	0	2	0
3	3	3	2	2	2	1	2	2	4	3	2	1	0	2	1	0	33	1	2	1	2	1	4	1	1	2			1	1	2	0	2	0	2	0	2	0	2	0
2	2	0	2	2	2	2	3	1	2	2	2	2	1	2	1	0	28	2	2	1	1	1	2	1	1	1			0	1	2	0	2	0	1	1	2	0	2	0
1	1	0	2	2	2	2	2	1	3	1	2	1	1	3	2	1	27	2	2	2	1	2	3	1	1	1
1	1	0	2	2	2	4	1	2	4	2	2	2	1	4	2	0	32	2	3	2	2	1	2	1	1	2
1	0	1	2	2	2	4	0	1	3	1	0	1	0	2	0	0	20	2	2	2	2	1	5	1	1	1
2	3	0	2	2	2	2	1	2	2	1	1	1	0	4	1	1	27	2	2	2	1	1	1	1	1	2
1	2	0	0	0	0	2	1	2	2	2	2	0	0	2	0	0	16	2	2	2	1	1	2	1	1	1
1	2	1	2	2	2	2	1	1	2	3	1	1	0	4	2	0	27	1	2	2	1	3	1	1	1	2
2	3	0	2	2	2	4	3	1	2	2	1	1	0	2	2	0	29	1	2	1	1	1	1	1	1	2
2	1	2	2	2	2	3	0	2	4	2	2	1	0	3	0	0	28	1	2	2	2	1	1	1	1	2
1	4	0	1	1	1	3	1	1	1	1	2	1	0	3	0	0	21	2	1	2	2	1	2	1	1	1
1	4	3	1	1	1	1	0	1	1	1	2	1	0	4	0	0	22	1	2	2	2	1	1	1	1	2
2	0	0	2	2	2	4	1	1	2	1	1	1	1	4	1	0	25	1	2	2	1	1	3	1	1	2
3	4	3	2	2	2	2	1	1	3	3	1	2	0	4	0	0	33	1	2	2	2	1	1	1	1	2
3	4	2	2	1	2	4	2	2	2	2	1	2	0	2	0	0	31	1	2	2	2	1	1	1	1	2
1	1	3	2	2	2	2	1	2	2	1	1	1	0	4	1	1	27	2	1	2	1	1	2	1	1	1
1	3	0	2	2	2	2	1	1	2	2	1	2	0	4	0	0	25	1	1	2	1	1	2	1	1	2
1	3	0	2	2	2	3	2	1	2	2	1	2	0	4	0	0	27	2	2	2	1	1	1	1	1	1
2	2	3	1	1	1	0	1	1	1	2	1	1	1	1	1	0	20	1	2	2	1	2	6	1	1	1
1	0	3	1	1	1	3	1	1	3	1	0	0	0	0	0	0	16	2	1	2	1	1	2	1	1	1
2	3	3	2	2	2	4	1	1	2	2	1	1	0	2	0	0	28	1	3	1	2	1	4	1	1	2
1	3	0	1	1	1	2	2	2	4	2	0	2	0	4	2	0	27	2	1	2	2	2	5	1	1	1
2	3	0	1	1	1	4	1	2	4	2	1	1	0	4	1	0	28	1	2	3	1	1	3	1	1	2
2	3	3	1	1	1	4	0	1	4	2	1	2	2	4	0	0	31	1	2	2	1	1	3	1	1	2
1	2	2	2	2	2	4	1	2	3	3	2	2	0	4	1	0	33	1	2	1	1	1	1	1	1	2
1	1	0	2	2	2	2	2	1	3	1	2	1	1	3	2	1	27	2	2	2	1	2	3	1	1	1
1	1	0	2	2	2	4	1	2	4	2	2	2	1	4	2	0	32	2	3	2	2	1	2	1	1	2
1	0	1	2	2	2	4	0	1	3	1	0	1	0	2	0	0	20	2	2	2	2	1	5	1	1	1
2	3	0	2	2	2	2	1	2	2	1	1	1	0	4	1	1	27	2	2	2	1	1	1	1	1	2
1	2	0	0	0	0	2	1	2	2	2	2	0	0	2	0	0	16	2	2	2	1	1	2	1	1	1
1	2	1	2	2	2	2	1	1	2	3	1	1	0	4	2	0	27	1	2	2	1	3	1	1	1	2
2	3	0	2	2	2	4	3	1	2	2	1	1	0	2	2	0	29	1	2	1	1	1	1	1	1	2
2	1	2	2	2	2	3	0	2	4	2	2	1	0	3	0	0	28	1	2	2	2	1	1	1	1	2
1	4	0	1	1	1	3	1	1	1	1	2	1	0	3	0	0	21	2	1	2	2	1	2	1	1	1
1	4	3	1	1	1	1	0	1	1	1	2	1	0	4	0	0	22	1	2	2	2	1	1	1	1	2
2	0	0	2	2	2	4	1	1	2	1	1	1	1	4	1	0	25	1	2	2	1	1	3	1	1	2
3	4	3	2	2	2	2	1	1	3	3	1	2	0	4	0	0	33	1	2	2	2	1	1	1	1	2
3	4	2	2	1	2	4	2	2	2	2	1	2	0	2	0	0	31	1	2	2	2	1	1	1	1	2
1	1	3	2	2	2	2	1	2	2	1	1	1	0	4	1	1	27	2	1	2	1	1	2	1	1	1
1	3	0	2	2	2	2	1	1	2	2	1	2	0	4	0	0	25	1	1	2	1	1	2	1	1	2
1	3	0	2	2	2	3	2	1	2	2	1	2	0	4	0	0	27	2	2	2	1	1	1	1	1	1
2	2	3	1	1	1	0	1	1	1	2	1	1	1	1	1	0	20	1	2	2	1	2	6	1	1	1
1	0	3	1	1	1	3	1	1	3	1	0	0	0	0	0	0	16	2	1	2	1	1	2	1	1	1
2	3	3	2	2	2	4	1	1	2	2	1	1	0	2	0	0	28	1	3	1	2	1	4	1	1	2
1	3	0	1	1	1	2	2	2	4	2	0	2	0	4	2	0	27	2	1	2	2	2	5	1	1	1
2	3	0	1	1	1	4	1	2	4	2	1	1	0	4	1	0	28	1	2	3	1	1	3	1	1	2
2	3	3	1	1	1	4	0	1	4	2	1	2	2	4	0	0	31	1	2	2	1	1	3	1	1	2
1	2	2	2	2	2	4	1	2	3	3	2	2	0	4	1	0	33	1	2	1	1	1	1	1	1	2
2	3	3	2	2	2	4	1	1	2	2	1	1	0	2	0	0	28	1	3	1	2	1	4	1	1	2
1	3	0	1	1	1	2	2	2	4	2	0	2	0	4	2	0	27	2	1	2	2	2	5	1	1	1
2	3	0	1	1	1	4	1	2	4	2	1	1	0	4	1	0	28	1	2	3	1	1	3	1	1	2
2	3	3	1	1	1	4	0	1	4	2	1	2	2	4	0	0	31	1	2	2	1	1	3	1	1	2
1	2	2	2	2	2	4	1	2	3	3	2	2	0	4	1	0	33	1	2	1	1	1	1	1	1	2
