# Supplementary material for: Association study of six candidate genes with major depressive disorder in the North-Western population of Pakistan
Source: PLoS One. 2021 Aug 19;16(8):e0248454. doi: 10.1371/journal.pone.0248454 (PMC8376078; doi:10.1371/journal.pone.0248454)
Supplement: S2 Table — (XLSX) [file pone.0248454.s002.xlsx]

## Sheet: Sheet1
Gender	Age	Weight	marital status	Education	occupation
2	2	2	2	3	3
1	1	2	2	3	1
1	1	2	2	1	2
1	1	1	2	2	2
1	2	2	2	1	2
1	2	2	2	1	1
2	1	2	2	3	2
1	1	2	2	2	1
2	1	2	2	1	2
1	2	2	2	1	1
1	2	2	2	3	2
1	1	2	2	6	1
1	2	2	1	1	2
1	2	2	1	1	2
1	2	2	2	3	2
1	3	2	2	1	2
2	3	2	2	1	1
2	1	2	2	3	1
1	2	3	1	2	1
1	2	2	2	4	2
2	1	2	2	3	2
2	2	2	2	4	2
2	1	2	2	3	2
2	1	2	2	1	2
2	1	2	1	1	2
2	1	2	2	1	2
2	1	2	2	3	2
2	1	2	2	4	2
2	3	2	2	5	2
2	2	2	2	6	2
2	1	2	2	2	2
2	2	3	2	6	2
2	2	3	2	3	2
2	2	2	2	6	2
2	2	3	1	1	2
2	2	2	1	1	2
2	2	2	1	2	2
2	2	2	1	1	3
1	1	2	1	5	3
2	1	2	1	2	2
1	2	3	2	1	3
1	2	2	1	1	2
1	2	2	1	3	3
1	1	2	2	1	2
1	1	2	2	3	2
1	2	2	2	3	2
1	3	2	1	1	2
1	2	2	2	1	1
2	2	2	2	3	2
1	3	2	2	1	2
1	1	2	2	2	1
1	1	2	2	1	1
1	2	2	2	1	2
1	1	2	1	1	2
1	2	2	2	1	2
1	1	2	2	4	2
1	2	3	2	2	2
2	2	2	1	1	2
1	2	3	1	1	1
2	1	2	1	6	2
2	1	1	1	3	2
2	1	1	2	1	2
2	1	1	1	1	2
2	1	2	2	3	2
2	1	2	2	4	2
2	1	1	2	1	2
2	2	2	1	4	2
2	1	2	2	1	2
2	1	2	2	4	2
2	2	2	2	1	2
2	2	2	2	3	2
2	1	2	2	4	2
2	2	2	1	1	2
2	1	2	1	3	2
2	2	2	2	1	2
2	2	2	2	1	2
2	2	2	2	4	2
2	2	2	2	4	1
2	3	2	2	1	2
2	1	2	1	3	1
2	2	2	2	1	2
1	2	2	1	1	2
1	2	2	1	2	3
1	1	2	2	4	2
1	1	2	2	5	2
1	1	1	2	1	2
1	1	2	2	2	2
1	2	1	2	1	2
1	1	1	2	1	2
1	2	2	2	2	1
1	1	2	2	1	1
1	1	2	2	3	1
1	2	1	2	2	1
1	2	1	1	1	1
2	1	2	2	2	2
1	2	2	2	1	2
1	1	2	2	1	2
1	1	2	1	2	2
1	1	1	2	2	2
1	1	2	1	3	3
1	2	2	2	1	2
1	2	2	2	3	2
1	1	1	2	1	2
1	2	2	2	6	2
2	2	3	2	1	2
1	1	2	2	6	2
2	2	2	2	1	2
1	1	2	2	2	2
1	1	2	2	4	2
1	2	2	2	1	2
1	2	2	2	2	2
2	1	2	1	2	2
1	2	2	2	4	2
1	2	2	2	1	2
1	1	2	2	4	3
2	2	2	1	1	1
1	1	2	2	2	2
1	2	2	1	2	2
2	2	2	1	1	3
2	1	2	2	4	2
2	2	2	1	1	2
1	1	2	2	1	2
1	2	2	2	3	2
1	1	2	2	2	2
1	3	2	2	1	2
1	1	2	2	4	3
2	2	2	2	4	2
1	3	3	2	1	2
2	1	2	2	3	2
1	2	2	2	1	3
1	3	2	1	1	1
1	2	3	2	6	2
1	3	2	2	1	2
1	3	2	2	1	2
1	2	3	2	3	2
1	2	2	2	1	2
2	3	2	2	2	2
2	1	2	2	3	2
1	2	2	2	1	2
1	2	3	2	1	3
2	2	2	2	5	2
2	1	2	2	5	3
2	2	2	1	1	2
2	1	1	1	2	2
2	1	2	2	4	2
2	1	2	2	3	2
2	2	2	2	4	3
2	1	2	2	5	1
2	1	2	2	6	1
2	1	1	2	2	2
2	2	2	2	6	1
2	2	2	2	3	3
2	1	2	2	6	1
2	1	2	2	1	2
2	1	2	2	1	2
2	2	2	2	2	2
2	2	2	2	1	2
2	1	2	2	5	1
1	2	2	2	2	2
2	2	2	2	1	2
1	2	2	2	1	2
1	3	2	2	3	3
1	3	2	2	1	2
1	1	2	2	3	2
1	2	3	2	3	2
1	2	2	2	1	2
1	1	2	2	1	2
1	2	2	2	3	2
2	1	2	2	1	2
1	1	2	1	2	2
1	1	2	2	1	2
1	1	2	2	1	2
1	1	2	2	1	2
1	1	2	2	1	2
1	3	2	2	4	3
1	2	2	2	2	2
1	1	2	2	1	2
2	2	3	2	1	2
1	2	3	2	6	1
2	2	2	1	3	2
2	2	3	1	1	2
2	2	2	1	1	2
2	2	2	3	3	2
2	2	2	1	4	3
2	1	2	1	1	2
2	1	2	3	4	3
2	2	3	1	1	2
2	2	2	1	4	3
2	2	2	2	1	2
2	1	2	3	3	2
2	1	2	2	4	3
2	2	2	1	1	2
2	3	2	2	3	2
2	2	2	2	1	2
2	2	2	2	1	2
2	3	2	2	4	3
2	1	2	2	4	3
2	1	2	2	1	2
2	2	2	1	3	2
2	1	2	2	1	2
2	2	2	2	1	2
1	1	2	2	2	2
1	2	3	1	4	2
1	2	2	1	5	1
1	2	3	1	1	2
1	1	2	1	2	2
1	1	1	2	1	2
1	1	1	1	1	2
1	1	1	2	2	2
1	1	2	2	1	2
1	1	2	2	3	2
1	1	1	1	2	2
1	2	2	2	1	2
1	1	2	2	2	2
2	1	2	2	1	2
1	2	2	2	1	2
1	2	2	2	2	2
1	1	2	1	2	2
1	2	2	1	3	2
1	1	2	2	1	2
1	2	2	2	3	2
1	2	2	2	1	2
1	2	2	2	6	1
1	2	2	2	1	2
2	3	2	1	6	1
1	1	2	2	1	2
2	2	2	1	2	2
1	2	2	1	4	3
1	2	2	2	1	2
1	1	2	2	2	2
1	1	2	2	2	2
2	1	1	2	4	3
1	1	2	2	1	1
1	2	1	2	4	3
1	1	1	2	1	2
2	2	2	2	2	2
1	1	2	2	2	2
1	1	2	2	1	2
2	2	1	3	4	3
1	2	1	2	1	2
1	1	2	2	1	2
2	2	2	3	3	2
2	1	2	1	2	2
1	1	2	2	1	2
1	1	1	1	4	3
1	1	2	4	4	1
1	2	2	2	1	2
2	2	2	2	3	2
1	1	1	2	1	2
1	2	2	4	1	2
1	2	3	2	6	1
1	1	2	2	1	2
2	2	2	2	1	2
1	1	2	2	3	1
1	1	2	3	1	2
1	2	2	2	2	2
2	2	2	1	3	2
2	1	2	2	1	2
1	2	2	2	1	2
1	2	2	2	5	1
1	1	2	1	5	1
2	2	2	2	1	2
1	1	2	1	2	2
2	2	2	1	4	3
2	2	2	1	3	2
2	1	2	3	4	2
1	2	2	1	5	2
1	1	2	1	6	2
1	2	2	2	2	2
1	1	2	3	6	2
1	3	2	2	3	3
2	1	2	1	6	2
1	2	2	2	1	2
2	3	3	2	1	2
1	1	2	2	2	3
1	2	2	2	1	1
2	3	2	2	5	2
2	2	3	2	2	2
2	3	2	1	1	2
1	3	2	2	1	2
1	2	3	2	3	2
2	2	2	2	1	2
2	3	2	1	3	2
1	1	2	1	3	2
1	2	2	1	1	3
2	2	3	1	1	2
2	2	2	2	3	3
2	1	2	1	1	2
2	2	2	2	2	2
2	1	1	2	1	2
2	1	2	2	1	2
2	2	2	1	1	3
2	2	2	2	1	1
2	1	2	2	4	1
2	2	2	2	2	2
2	1	1	2	1	1
2	2	2	2	1	3
2	1	2	1	6	1
2	3	2	1	3	2
2	1	2	2	1	2
2	2	2	2	1	2
2	3	2	2	3	2
2	1	2	2	4	1
1	2	2	2	1	2
2	3	2	1	4	2
1	2	2	2	1	2
1	3	2	1	4	3
1	3	2	1	1	2
2	2	2	2	3	2
2	2	2	2	4	2
2	3	3	2	1	2
2	1	2	2	3	2
1	2	2	2	1	2
2	2	2	2	1	2
1	1	2	2	4	2
1	1	2	2	4	2
1	1	2	2	1	2
2	2	2	2	3	2
2	2	2	3	1	2
2	1	2	2	1	3
1	1	2	2	2	2
1	1	2	3	4	2
2	2	2	1	5	2
1	2	3	2	1	1
2	1	3	1	2	2
2	2	2	3	1	2
2	2	3	1	1	2
2	2	2	1	2	2
2	3	2	2	1	3
2	3	2	3	3	2
2	1	2	2	2	3
2	2	2	1	1	2
2	2	3	2	2	3
2	1	2	2	1	2
2	2	2	2	1	2
2	1	2	2	2	3
2	1	2	2	2	2
2	1	2	2	3	2
2	1	2	1	1	2
2	1	2	2	3	2
2	1	2	2	1	3
2	3	2	2	6	3
2	2	2	1	1	2
2	1	2	1	6	2
2	2	2	1	1	2
2	2	2	1	2	2
1	2	2	2	4	2
2	2	2	1	1	2
2	2	3	2	2	1
2	2	2	2	2	2
1	2	3	2	4	2
1	1	2	1	1	2
2	1	1	2	4	2
1	2	1	2	1	2
2	2	1	2	2	2
1	2	2	2	2	2
2	1	2	2	1	2
2	1	1	1	4	2
2	2	2	1	1	2
2	3	2	2	1	2
1	2	2	2	3	2
1	2	2	2	2	2
2	3	2	2	1	2
1	1	2	2	4	2
2	1	2	1	4	2
1	2	2	2	1	2
2	1	2	1	3	2
1	2	2	1	1	1
1	1	2	2	1	2
2	2	2	2	6	1
1	2	2	2	1	2
2	2	2	2	1	2
1	1	2	2	3	3
2	1	2	2	1	2
1	1	2	2	2	2
2	1	2	2	3	2
2	1	2	2	1	3
1	1	1	2	1	1
1	1	2	3	5	3
1	2	1	2	5	2
2	1	1	2	1	2
1	1	2	3	2	2
1	2	2	1	4	2
2	2	2	2	3	3
1	1	1	1	4	2
2	2	1	3	5	2
1	1	2	1	6	2
2	2	2	1	2	2
1	2	2	2	6	2
2	2	2	3	3	3
1	2	1	2	6	1
2	3	2	1	1	2
1	1	2	2	1	2
2	2	2	2	2	2
1	2	1	2	1	2
2	2	2	2	5	1
1	1	3	2	2	2
2	1	2	2	1	2
1	1	2	1	1	1
2	1	2	2	3	2

## Sheet: Sheet2
Demographic and clinical characteristics of major depressive disorder patients and healthy controls
Variables	Cases		Controls		Totals
	n=400	%	n=232	%	n=632	%
Gender
Male	197	48.9	121	51.7	318	50.3165
Female	203	50.4	111	47.4	314	49.6835
Age
15-30	175	43.4	101	43.2	276	43.6709
31-60	189	46.9	110	47	299	47.3101
61 and above	36	8.9	21	9	57
Weight
30-50	38	9.4	24	10.3	62	9.81013
51-80	330	81.9	193	82.5	523	82.7532
81 and above	32	7.9	15	6.4	30	4.74684
Marital Status
Unmarried	102	25.3	56	23.9	158	25				632
Married	280	69.5	167	71.4	447	70.7278				100
Divorced	16	4	7	3	23	3.63924
Widow	2	0.5	2	0.9	4	0.632911
Education
Illitrate	176	43.7	101	43.2	277	43.8291
Primary	66	16.4	40	17.1	106	16.7722
Grade 10	65	16.1	36	15.4	101	15.981
Grade 12	51	12.7	35	15	86	13.6076
Undergraduate	17	4.2	7	3	24	3.79747
Post graduate	25	6.2	13	5.6	38	6.01266
Occupation
Emplyed	50	12.4	32	13.7	82	12.9747
Unemplyed	302	74.9	174	74.4	476	75.3165
Students	48	11.9	26	11.1	74	11.7089
