# Supplementary material for: Association study of six candidate genes with major depressive disorder in the North-Western population of Pakistan
Source: PLoS One. 2021 Aug 19;16(8):e0248454. doi: 10.1371/journal.pone.0248454 (PMC8376078; doi:10.1371/journal.pone.0248454)
Supplement: S3 Table — (XLSX) [file pone.0248454.s003.xlsx]

## Sheet: Sheet1
Genotype frequencies	SNP,s	Cases		Controls		χ2	df	p
		n	%	n	%
Gene GSK3B	rs334535
	AA	21	24.7	17	42.5	1.159	2	0.56
	AG	46	54.11	10	25
	GG	18	21.17	13	32.5
Gene TPH1	rs1800532
	AA	25	50	11	36.6	10.617	2	0.0049
	AC	15	30	9	30
	CC	10	20	10	33.3
Gene TPH2	rs7305115
	AA	32	42.6	23	46	16.58	2	0.0003
	AG	26	34.6	12	24
	GG	17	22.6	15	30
Gene DAT1	rs40184
	AA	25	50	13	40.6	13.621	2	0.001
	AG	12	24	11	34.3
	GG	13	26	8	25
Gene SLC6A15	rs1545843
	AA	22	44	15	50	13.461	2	0.001
	AG	15	30	8	26.6
	GG	13	26	7	23.3
Gene BDNF	rs6265
	GG	53	58.8	25	50	19.27	2	6.554
	GA	22	24.4	15	30
	AA	15	16.6	10	20
Allele frequencies	SNP,s	Cases		Controls		χ2	df	p
		n	%	n	%
Gene GSK3B	rs334535
	A	88	51.7	44	55	0.784	1	0.376
	G	82	48.2	36	45
Gene TPH1	rs1800532
	A	65	65	31	51.6	6.4	1	0.011
	C	35	35	29	48.3
Gene TPH2	rs7305115
	A	90	60	58	58	8.464	1	0.004
	G	60	40	42	42
Gene DAT1	rs40184
	A	62	62	37	57.8	7.049	1	0.008
	G	38	38	27	42.1
Gene SLC6A15	rs1545843
	A	59	59	38	63.3	7.225	1	0.007
	G	41	41	22	36.6
Gene BDNF	rs6265
	G	128	71.1	65	65	40.129	1	2.377
	A	52	28.8	35	35
